# Supplementary material for: 2-[4-(Benz­yloxy)benzyl­idene]malononitrile
Source: Acta Crystallogr Sect E Struct Rep Online. 2012 May 12;68(Pt 6):o1690. doi: 10.1107/S1600536812020053 (PMC3379286; doi:10.1107/S1600536812020053)
Supplement: Supplementary file 1 [file e-68-o1690-sup1.cif]

##############################################################################
#                                                                            #
# This CIF contains the data in a paper accepted for publication in          #
# Acta Crystallographica Section E. It conforms to the requirements of       #
# Notes for Authors for Acta Crystallographica Section E, and has been       #
# peer reviewed under the auspices of the IUCr Commission on Journals.       #
#                                                                            #
# Full details of the Crystallographic Information File format               #
# are given in the paper "The Crystallographic Information File (CIF):       #
# a New Standard Archive File for Crystallography" by S. R. Hall, F. H.      #
# Allen and I. D. Brown [Acta Cryst. (1991), A47, 655-685].                  #
#                                                                            #
# The current version of the core CIF dictionary is obtainable from          #
# ftp://ftp.iucr.org/pub/cif_core.dic.                                       #
#                                                                            #
# Software is freely available for graphical display of the structure(s)     #
# in this CIF. For information consult the CIF software page                 #
# http://www.iucr.org/resources/cif/software.                                #
#                                                                            #
# This file may be used for bona fide research purposes within the           #
# scientific community so long as proper attribution is given to the journal # 
# article from which it was obtained.                                        #
#                                                                            #
##############################################################################
data_global
_audit_creation_method     'from SHELXL97 CIF and IUCr SHELXL97-template'
_journal_date_recd_electronic     2012-04-13
_journal_date_accepted     2012-05-04
_journal_name_full     'Acta Crystallographica, Section E'
_journal_year     2012
_journal_volume     68
_journal_issue      6
_journal_page_first     o1690
_journal_page_last     o1690
_journal_paper_category     QO
_journal_paper_doi     10.1107/S1600536812020053
_journal_coeditor_code     PV2535
_publ_contact_author_name     'Kai, Guo'
_publ_contact_author_address
;
College of Life Science and Pharmaceutical Engineering
Nanjing University of Technology
Puzhunan Road No. 30 Nanjing
Nanjing 210009
People's Republic of China
;
_publ_contact_author_email     kaiguo@njut.edu.cn
_publ_contact_author_fax     '86 25  58139926'
_publ_contact_author_phone     '86 25  58139926'
_publ_section_title
;
2-[4-(Benzyloxy)benzylidene]malononitrile
;
loop_
    _publ_author_name
    _publ_author_address
    'Hai-feng Gan'
;
College of Life Science and Pharmaceutical Engineering
Nanjing University of Technology
Puzhunan Road No. 30 Nanjing
Nanjing 210009
People's Republic of China
;
    'Xue-wei Liu'
;
College of Life Science and Pharmaceutical Engineering
Nanjing University of Technology
Puzhunan Road No. 30 Nanjing
Nanjing 210009
People's Republic of China
;
    'Zheng Fang'
;
College of Life Science and Pharmaceutical Engineering
Nanjing University of Technology
Puzhunan Road No. 30 Nanjing
Nanjing 210009
People's Republic of China
;
    'Kai Guo'
;
College of Life Science and Pharmaceutical Engineering
Nanjing University of Technology
Puzhunan Road No. 30 Nanjing
Nanjing 210009
People's Republic of China
;
data_I
_audit_creation_method     SHELXL-97
_chemical_name_systematic
;
2-[4-(Benzyloxy)benzylidene]malononitrile
;
_chemical_name_common     ?
_chemical_formula_moiety     'C17 H12 N2 O'
_chemical_formula_sum     'C17 H12 N2 O'
_chemical_formula_iupac     'C17 H12 N2 O'
_chemical_formula_weight     260.29
_chemical_melting_point     ?
_symmetry_cell_setting     triclinic
_symmetry_space_group_name_H-M     'P -1'
_symmetry_space_group_name_Hall     '-P 1'
loop_
    _symmetry_equiv_pos_as_xyz
    'x, y, z'
    '-x, -y, -z'
_cell_length_a     6.8470(14)
_cell_length_b     9.6270(19)
_cell_length_c     10.544(2)
_cell_angle_alpha     100.66(3)
_cell_angle_beta     91.65(3)
_cell_angle_gamma     94.26(3)
_cell_volume     680.5(2)
_cell_formula_units_Z     2
_cell_measurement_reflns_used     25
_cell_measurement_theta_min     9
_cell_measurement_theta_max     13
_cell_measurement_temperature     293(2)
_exptl_crystal_description     block
_exptl_crystal_colour     yellow
_exptl_crystal_size_max     0.30
_exptl_crystal_size_mid     0.20
_exptl_crystal_size_min     0.10
_exptl_crystal_density_diffrn     1.270
_exptl_crystal_density_meas     ?
_exptl_crystal_density_method     'not measured'
_exptl_crystal_F_000     272
_exptl_absorpt_coefficient_mu     0.081
_exptl_absorpt_correction_type     psi-scan
_exptl_absorpt_process_details     '(North <i>et al.</i>, 1968)'
_exptl_absorpt_correction_T_min     0.9762
_exptl_absorpt_correction_T_max     0.9920
_exptl_special_details
;
;
_diffrn_ambient_temperature     293(2)
_diffrn_radiation_type     MoK\a
_diffrn_radiation_wavelength     0.71073
_diffrn_radiation_source     'fine-focus sealed tube'
_diffrn_radiation_monochromator     graphite
_diffrn_measurement_device_type     'Enraf--Nonius CAD-4'
_diffrn_measurement_method     \w/2\q
_diffrn_detector_area_resol_mean     ?
_diffrn_reflns_number     2722
_diffrn_reflns_av_R_equivalents     0.0215
_diffrn_reflns_av_sigmaI/netI     0.0355
_diffrn_reflns_theta_min     1.97
_diffrn_reflns_theta_max     25.37
_diffrn_reflns_theta_full     25.37
_diffrn_measured_fraction_theta_max     1.000
_diffrn_measured_fraction_theta_full     1.000
_diffrn_reflns_limit_h_min     0
_diffrn_reflns_limit_h_max     8
_diffrn_reflns_limit_k_min     -11
_diffrn_reflns_limit_k_max     11
_diffrn_reflns_limit_l_min     -12
_diffrn_reflns_limit_l_max     12
_diffrn_standards_number     3
_diffrn_standards_interval_count     200
_diffrn_standards_interval_time     2
_diffrn_standards_decay_%     1
_refine_special_details
;
Refinement of <i>F</i>^2^ against ALL reflections. The weighted <i>R</i>-factor
<i>wR</i> and goodness of fit <i>S</i> are based on <i>F</i>^2^, conventional
<i>R</i>-factors <i>R</i> are based on <i>F</i>, with <i>F</i> set to zero for
negative <i>F</i>^2^. The threshold expression of <i>F</i>^2^ >
\s(<i>F</i>^2^) is used only for calculating <i>R</i>-factors(gt) <i>etc</i>.
and is not relevant to the choice of reflections for refinement.
<i>R</i>-factors based on <i>F</i>^2^ are statistically about twice as large
as those based on <i>F</i>, and <i>R</i>- factors based on ALL data will be
even larger.
;
_reflns_number_total     2496
_reflns_number_gt     1664
_reflns_threshold_expression     I>2\s(I)
_refine_ls_structure_factor_coef     Fsqd
_refine_ls_matrix_type     full
_refine_ls_R_factor_all     0.0904
_refine_ls_R_factor_gt     0.0609
_refine_ls_wR_factor_gt     0.1574
_refine_ls_wR_factor_ref     0.1764
_refine_ls_goodness_of_fit_ref     1.003
_refine_ls_restrained_S_all     1.003
_refine_ls_number_reflns     2496
_refine_ls_number_parameters     181
_refine_ls_number_restraints     0
_refine_ls_hydrogen_treatment     constr
_refine_ls_weighting_scheme     calc
_refine_ls_weighting_details
         'calc w=1/[\s^2^(Fo^2^)+(0.1000P)^2^+0.1100P] where P=(Fo^2^+2Fc^2^)/3'
_atom_sites_solution_hydrogens     geom
_atom_sites_solution_primary     direct
_atom_sites_solution_secondary     difmap
_refine_ls_shift/su_max     0.000
_refine_ls_shift/su_mean     0.000
_refine_diff_density_max     0.218
_refine_diff_density_min     -0.175
_refine_ls_extinction_method     none
_refine_ls_extinction_coef     ?
loop_
    _atom_type_symbol
    _atom_type_description
    _atom_type_scat_dispersion_real
    _atom_type_scat_dispersion_imag
    _atom_type_scat_source
    'C' 'C' 0.0033 0.0016
                         'International Tables Vol C Tables 4.2.6.8 and 6.1.1.4'
    'H' 'H' 0.0000 0.0000
                         'International Tables Vol C Tables 4.2.6.8 and 6.1.1.4'
    'N' 'N' 0.0061 0.0033
                         'International Tables Vol C Tables 4.2.6.8 and 6.1.1.4'
    'O' 'O' 0.0106 0.0060
                         'International Tables Vol C Tables 4.2.6.8 and 6.1.1.4'
_computing_data_collection     'CAD-4 Software (Enraf--Nonius, 1989)'
_computing_cell_refinement     'CAD-4 Software (Enraf--Nonius, 1989)'
_computing_data_reduction     'XCAD4 (Harms & Wocadlo, 1995)'
_computing_structure_solution     'SHELXS97 (Sheldrick, 2008)'
_computing_structure_refinement     'SHELXL97 (Sheldrick, 2008)'
_computing_molecular_graphics     'SHELXTL (Sheldrick, 2008)'
_computing_publication_material     'SHELXL97 (Sheldrick, 2008)'
loop_
    _atom_site_type_symbol
    _atom_site_label
    _atom_site_fract_x
    _atom_site_fract_y
    _atom_site_fract_z
    _atom_site_U_iso_or_equiv
    _atom_site_adp_type
    _atom_site_calc_flag
    _atom_site_refinement_flags
    _atom_site_occupancy
    _atom_site_symmetry_multiplicity
    _atom_site_disorder_assembly
    _atom_site_disorder_group
    O O 0.2390(3) 0.75384(16) 0.34116(15) 0.0569(5) Uani d . 1 1 . .
    N N1 0.2812(4) 1.3682(3) 0.0440(2) 0.0787(8) Uani d . 1 1 . .
    C C1 0.0380(4) 0.6905(3) 0.5996(3) 0.0660(7) Uani d . 1 1 . .
    H H1A -0.0703 0.7323 0.5729 0.079 Uiso calc R 1 1 . .
    N N2 0.2608(4) 1.1632(3) -0.3621(2) 0.0701(7) Uani d . 1 1 . .
    C C2 0.0139(6) 0.5918(3) 0.6777(3) 0.0797(9) Uani d . 1 1 . .
    H H2A -0.1106 0.5677 0.7040 0.096 Uiso calc R 1 1 . .
    C C3 0.1676(7) 0.5300(3) 0.7164(3) 0.0851(10) Uani d . 1 1 . .
    H H3A 0.1490 0.4633 0.7694 0.102 Uiso calc R 1 1 . .
    C C4 0.3527(7) 0.5639(4) 0.6788(3) 0.0929(11) Uani d . 1 1 . .
    H H4A 0.4589 0.5201 0.7058 0.111 Uiso calc R 1 1 . .
    C C5 0.3809(5) 0.6648(3) 0.5994(3) 0.0763(9) Uani d . 1 1 . .
    H H5A 0.5057 0.6885 0.5735 0.092 Uiso calc R 1 1 . .
    C C6 0.2224(4) 0.7285(2) 0.5601(2) 0.0538(6) Uani d . 1 1 . .
    C C7 0.2449(4) 0.8328(3) 0.4716(2) 0.0596(7) Uani d . 1 1 . .
    H H7A 0.1395 0.8955 0.4823 0.072 Uiso calc R 1 1 . .
    H H7B 0.3686 0.8899 0.4911 0.072 Uiso calc R 1 1 . .
    C C8 0.2438(3) 0.8250(2) 0.2424(2) 0.0459(6) Uani d . 1 1 . .
    C C9 0.2554(4) 0.9733(2) 0.2554(2) 0.0502(6) Uani d . 1 1 . .
    H H9A 0.2617 1.0303 0.3371 0.060 Uiso calc R 1 1 . .
    C C10 0.2575(4) 1.0339(2) 0.1472(2) 0.0503(6) Uani d . 1 1 . .
    H H10A 0.2657 1.1321 0.1569 0.060 Uiso calc R 1 1 . .
    C C11 0.2476(3) 0.9510(2) 0.0223(2) 0.0453(6) Uani d . 1 1 . .
    C C12 0.2362(4) 0.8023(2) 0.0131(2) 0.0518(6) Uani d . 1 1 . .
    H H12A 0.2296 0.7444 -0.0682 0.062 Uiso calc R 1 1 . .
    C C13 0.2346(4) 0.7412(2) 0.1198(2) 0.0519(6) Uani d . 1 1 . .
    H H13A 0.2273 0.6430 0.1104 0.062 Uiso calc R 1 1 . .
    C C14 0.2497(3) 1.0026(2) -0.0972(2) 0.0486(6) Uani d . 1 1 . .
    H H14A 0.2429 0.9312 -0.1703 0.058 Uiso calc R 1 1 . .
    C C15 0.2598(3) 1.1353(3) -0.1240(2) 0.0497(6) Uani d . 1 1 . .
    C C16 0.2724(4) 1.2637(3) -0.0292(2) 0.0559(6) Uani d . 1 1 . .
    C C17 0.2608(4) 1.1526(3) -0.2562(3) 0.0538(6) Uani d . 1 1 . .
loop_
    _atom_site_aniso_label
    _atom_site_aniso_U_11
    _atom_site_aniso_U_22
    _atom_site_aniso_U_33
    _atom_site_aniso_U_12
    _atom_site_aniso_U_13
    _atom_site_aniso_U_23
    O 0.0747(12) 0.0428(9) 0.0535(10) 0.0013(8) 0.0064(8) 0.0105(7)
    N1 0.103(2) 0.0531(14) 0.0792(16) 0.0068(13) 0.0117(14) 0.0093(13)
    C1 0.0692(19) 0.0665(17) 0.0622(16) 0.0038(14) 0.0117(14) 0.0110(13)
    N2 0.0831(18) 0.0672(15) 0.0647(15) 0.0099(12) 0.0025(12) 0.0237(12)
    C2 0.104(3) 0.0676(18) 0.0684(18) -0.0049(18) 0.0198(18) 0.0170(15)
    C3 0.139(4) 0.0565(17) 0.0603(18) 0.003(2) 0.009(2) 0.0129(14)
    C4 0.119(3) 0.080(2) 0.083(2) 0.029(2) -0.021(2) 0.0185(18)
    C5 0.072(2) 0.0768(19) 0.0817(19) 0.0125(16) -0.0042(16) 0.0169(17)
    C6 0.0641(17) 0.0455(13) 0.0498(13) 0.0016(12) 0.0016(12) 0.0050(11)
    C7 0.0664(17) 0.0526(14) 0.0582(15) -0.0008(12) 0.0042(13) 0.0080(12)
    C8 0.0451(13) 0.0403(12) 0.0533(13) 0.0017(10) 0.0039(10) 0.0122(10)
    C9 0.0575(15) 0.0398(12) 0.0517(13) 0.0046(10) 0.0032(11) 0.0039(10)
    C10 0.0536(15) 0.0373(12) 0.0597(14) 0.0038(10) 0.0042(11) 0.0084(10)
    C11 0.0387(12) 0.0431(12) 0.0546(13) 0.0029(10) 0.0033(10) 0.0103(10)
    C12 0.0539(15) 0.0441(13) 0.0536(14) 0.0028(11) 0.0021(11) -0.0002(11)
    C13 0.0602(16) 0.0339(11) 0.0601(14) 0.0003(10) 0.0026(12) 0.0060(11)
    C14 0.0452(14) 0.0457(12) 0.0540(13) 0.0056(10) -0.0004(11) 0.0068(10)
    C15 0.0439(13) 0.0522(14) 0.0543(14) 0.0073(11) 0.0045(11) 0.0119(11)
    C16 0.0590(16) 0.0521(15) 0.0595(15) 0.0054(12) 0.0057(12) 0.0170(13)
    C17 0.0525(15) 0.0530(14) 0.0597(16) 0.0086(11) 0.0005(12) 0.0191(12)
_geom_special_details
;
All e.s.d.'s (except the e.s.d. in the dihedral angle between two l.s. planes)
are estimated using the full covariance matrix. The cell e.s.d.'s are taken
into account individually in the estimation of e.s.d.'s in distances, angles
and torsion angles; correlations between e.s.d.'s in cell parameters are only
used when they are defined by crystal symmetry. An approximate (isotropic)
treatment of cell e.s.d.'s is used for estimating e.s.d.'s involving l.s.
planes.
;
loop_
    _geom_bond_atom_site_label_1
    _geom_bond_atom_site_label_2
    _geom_bond_site_symmetry_2
    _geom_bond_distance
    _geom_bond_publ_flag
    O C8 . 1.348(3) ?
    O C7 . 1.441(3) ?
    N1 C16 . 1.146(3) ?
    C1 C2 . 1.373(4) ?
    C1 C6 . 1.385(4) ?
    C1 H1A . 0.9300 ?
    N2 C17 . 1.140(3) ?
    C2 C3 . 1.337(5) ?
    C2 H2A . 0.9300 ?
    C3 C4 . 1.374(5) ?
    C3 H3A . 0.9300 ?
    C4 C5 . 1.401(5) ?
    C4 H4A . 0.9300 ?
    C5 C6 . 1.376(4) ?
    C5 H5A . 0.9300 ?
    C6 C7 . 1.495(3) ?
    C7 H7A . 0.9700 ?
    C7 H7B . 0.9700 ?
    C8 C13 . 1.388(3) ?
    C8 C9 . 1.405(3) ?
    C9 C10 . 1.374(3) ?
    C9 H9A . 0.9300 ?
    C10 C11 . 1.405(3) ?
    C10 H10A . 0.9300 ?
    C11 C12 . 1.413(3) ?
    C11 C14 . 1.437(3) ?
    C12 C13 . 1.362(3) ?
    C12 H12A . 0.9300 ?
    C13 H13A . 0.9300 ?
    C14 C15 . 1.356(3) ?
    C14 H14A . 0.9300 ?
    C15 C16 . 1.434(4) ?
    C15 C17 . 1.434(4) ?
loop_
    _geom_angle_atom_site_label_1
    _geom_angle_atom_site_label_2
    _geom_angle_atom_site_label_3
    _geom_angle_site_symmetry_1
    _geom_angle_site_symmetry_3
    _geom_angle
    _geom_angle_publ_flag
    C8 O C7 . . 119.02(18) ?
    C2 C1 C6 . . 120.6(3) ?
    C2 C1 H1A . . 119.7 ?
    C6 C1 H1A . . 119.7 ?
    C3 C2 C1 . . 120.6(3) ?
    C3 C2 H2A . . 119.7 ?
    C1 C2 H2A . . 119.7 ?
    C2 C3 C4 . . 120.7(3) ?
    C2 C3 H3A . . 119.7 ?
    C4 C3 H3A . . 119.7 ?
    C3 C4 C5 . . 119.7(3) ?
    C3 C4 H4A . . 120.2 ?
    C5 C4 H4A . . 120.2 ?
    C6 C5 C4 . . 119.5(3) ?
    C6 C5 H5A . . 120.3 ?
    C4 C5 H5A . . 120.3 ?
    C5 C6 C1 . . 119.0(3) ?
    C5 C6 C7 . . 121.2(3) ?
    C1 C6 C7 . . 119.8(2) ?
    O C7 C6 . . 107.69(19) ?
    O C7 H7A . . 110.2 ?
    C6 C7 H7A . . 110.2 ?
    O C7 H7B . . 110.2 ?
    C6 C7 H7B . . 110.2 ?
    H7A C7 H7B . . 108.5 ?
    O C8 C13 . . 115.49(19) ?
    O C8 C9 . . 125.1(2) ?
    C13 C8 C9 . . 119.4(2) ?
    C10 C9 C8 . . 119.9(2) ?
    C10 C9 H9A . . 120.1 ?
    C8 C9 H9A . . 120.1 ?
    C9 C10 C11 . . 121.6(2) ?
    C9 C10 H10A . . 119.2 ?
    C11 C10 H10A . . 119.2 ?
    C10 C11 C12 . . 116.8(2) ?
    C10 C11 C14 . . 126.4(2) ?
    C12 C11 C14 . . 116.7(2) ?
    C13 C12 C11 . . 122.0(2) ?
    C13 C12 H12A . . 119.0 ?
    C11 C12 H12A . . 119.0 ?
    C12 C13 C8 . . 120.3(2) ?
    C12 C13 H13A . . 119.9 ?
    C8 C13 H13A . . 119.9 ?
    C15 C14 C11 . . 132.4(2) ?
    C15 C14 H14A . . 113.8 ?
    C11 C14 H14A . . 113.8 ?
    C14 C15 C16 . . 125.0(2) ?
    C14 C15 C17 . . 119.1(2) ?
    C16 C15 C17 . . 115.9(2) ?
    N1 C16 C15 . . 178.1(3) ?
    N2 C17 C15 . . 178.5(3) ?
loop_
    _geom_torsion_atom_site_label_1
    _geom_torsion_atom_site_label_2
    _geom_torsion_atom_site_label_3
    _geom_torsion_atom_site_label_4
    _geom_torsion_site_symmetry_1
    _geom_torsion_site_symmetry_2
    _geom_torsion_site_symmetry_3
    _geom_torsion_site_symmetry_4
    _geom_torsion
    _geom_torsion_publ_flag
    C6 C1 C2 C3 . . . . -0.4(4) ?
    C1 C2 C3 C4 . . . . 0.0(5) ?
    C2 C3 C4 C5 . . . . 0.3(5) ?
    C3 C4 C5 C6 . . . . -0.1(5) ?
    C4 C5 C6 C1 . . . . -0.4(4) ?
    C4 C5 C6 C7 . . . . -177.8(2) ?
    C2 C1 C6 C5 . . . . 0.6(4) ?
    C2 C1 C6 C7 . . . . 178.1(2) ?
    C8 O C7 C6 . . . . 175.8(2) ?
    C5 C6 C7 O . . . . 84.0(3) ?
    C1 C6 C7 O . . . . -93.4(3) ?
    C7 O C8 C13 . . . . -179.1(2) ?
    C7 O C8 C9 . . . . 0.4(3) ?
    O C8 C9 C10 . . . . -179.4(2) ?
    C13 C8 C9 C10 . . . . 0.0(4) ?
    C8 C9 C10 C11 . . . . 0.2(4) ?
    C9 C10 C11 C12 . . . . -0.3(3) ?
    C9 C10 C11 C14 . . . . -179.6(2) ?
    C10 C11 C12 C13 . . . . 0.1(3) ?
    C14 C11 C12 C13 . . . . 179.5(2) ?
    C11 C12 C13 C8 . . . . 0.1(4) ?
    O C8 C13 C12 . . . . 179.3(2) ?
    C9 C8 C13 C12 . . . . -0.2(4) ?
    C10 C11 C14 C15 . . . . -0.5(4) ?
    C12 C11 C14 C15 . . . . -179.8(2) ?
    C11 C14 C15 C16 . . . . 0.3(4) ?
    C11 C14 C15 C17 . . . . 179.4(2) ?
_iucr_refine_instructions_details
;
TITL X in P-1
CELL 0.71073   6.8470   9.6270  10.5440 100.660  91.650  94.260
ZERR    2.00   0.0014   0.0019   0.0021   0.030   0.030   0.030
LATT  1
SFAC C H N O
UNIT 34 24 4 2
ACTA
L.S. 50
BOND $H
CONF
SIZE .3 .2 .1
FMAP 2
PLAN 10
WGHT    0.100000    0.110000
FVAR       0.99562
O     4    0.238966    0.753839    0.341160    11.00000    0.07471    0.04280 =
         0.05355    0.01054    0.00641    0.00128
N1    3    0.281178    1.368248    0.043952    11.00000    0.10318    0.05312 =
         0.07916    0.00929    0.01166    0.00676
C1    1    0.038047    0.690528    0.599569    11.00000    0.06920    0.06652 =
         0.06221    0.01098    0.01174    0.00384
AFIX  43
H1A   2   -0.070283    0.732275    0.572892    11.00000   -1.20000
AFIX   0
N2    3    0.260799    1.163228   -0.362070    11.00000    0.08314    0.06724 =
         0.06469    0.02368    0.00246    0.00989
C2    1    0.013853    0.591800    0.677743    11.00000    0.10369    0.06765 =
         0.06844    0.01696    0.01977   -0.00486
AFIX  43
H2A   2   -0.110619    0.567705    0.704017    11.00000   -1.20000
AFIX   0
C3    1    0.167605    0.529979    0.716444    11.00000    0.13879    0.05647 =
         0.06032    0.01293    0.00908    0.00293
AFIX  43
H3A   2    0.149018    0.463314    0.769436    11.00000   -1.20000
AFIX   0
C4    1    0.352740    0.563879    0.678769    11.00000    0.11860    0.07993 =
         0.08308    0.01854   -0.02121    0.02948
AFIX  43
H4A   2    0.458859    0.520095    0.705804    11.00000   -1.20000
AFIX   0
C5    1    0.380874    0.664773    0.599392    11.00000    0.07175    0.07683 =
         0.08172    0.01691   -0.00422    0.01253
AFIX  43
H5A   2    0.505712    0.688477    0.573478    11.00000   -1.20000
AFIX   0
C6    1    0.222397    0.728500    0.560086    11.00000    0.06411    0.04545 =
         0.04977    0.00501    0.00159    0.00160
C7    1    0.244865    0.832814    0.471607    11.00000    0.06640    0.05262 =
         0.05821    0.00801    0.00420   -0.00084
AFIX  23
H7A   2    0.139504    0.895451    0.482265    11.00000   -1.20000
H7B   2    0.368603    0.889889    0.491051    11.00000   -1.20000
AFIX   0
C8    1    0.243810    0.824969    0.242359    11.00000    0.04514    0.04032 =
         0.05330    0.01217    0.00387    0.00172
C9    1    0.255428    0.973270    0.255401    11.00000    0.05746    0.03975 =
         0.05174    0.00390    0.00324    0.00456
AFIX  43
H9A   2    0.261705    1.030322    0.337100    11.00000   -1.20000
AFIX   0
C10   1    0.257497    1.033860    0.147186    11.00000    0.05363    0.03730 =
         0.05972    0.00845    0.00418    0.00382
AFIX  43
H10A  2    0.265678    1.132146    0.156872    11.00000   -1.20000
AFIX   0
C11   1    0.247557    0.950979    0.022265    11.00000    0.03872    0.04308 =
         0.05465    0.01032    0.00334    0.00288
C12   1    0.236209    0.802292    0.013135    11.00000    0.05393    0.04408 =
         0.05362   -0.00020    0.00212    0.00281
AFIX  43
H12A  2    0.229630    0.744384   -0.068165    11.00000   -1.20000
AFIX   0
C13   1    0.234612    0.741213    0.119754    11.00000    0.06019    0.03393 =
         0.06007    0.00603    0.00259    0.00033
AFIX  43
H13A  2    0.227329    0.642972    0.110407    11.00000   -1.20000
AFIX   0
C14   1    0.249713    1.002570   -0.097224    11.00000    0.04518    0.04569 =
         0.05403    0.00679   -0.00039    0.00558
AFIX  43
H14A  2    0.242900    0.931173   -0.170253    11.00000   -1.20000
AFIX   0
C15   1    0.259771    1.135344   -0.123967    11.00000    0.04388    0.05220 =
         0.05432    0.01195    0.00447    0.00730
C16   1    0.272355    1.263672   -0.029171    11.00000    0.05896    0.05206 =
         0.05952    0.01699    0.00569    0.00538
C17   1    0.260835    1.152570   -0.256162    11.00000    0.05245    0.05298 =
         0.05973    0.01912    0.00051    0.00858
HKLF 4
REM  X in P-1
REM R1 =  0.0609 for   1664 Fo > 4sig(Fo)  and  0.0904 for all   2496 data
REM    181 parameters refined using      0 restraints
END
WGHT      0.1098      0.0000
REM Highest difference peak  0.218,  deepest hole -0.175,  1-sigma level  0.049
Q1    1   0.0234  0.8373  0.2439  11.00000  0.05    0.22
Q2    1   0.4961  0.6003  0.6754  11.00000  0.05    0.20
Q3    1   0.4556  0.7599  0.1032  11.00000  0.05    0.19
Q4    1   0.4634  0.8351  0.2458  11.00000  0.05    0.19
Q5    1   0.6956  0.6943  0.5855  11.00000  0.05    0.19
Q6    1   0.4410  0.8560  0.1193  11.00000  0.05    0.18
Q7    1  -0.0053  0.8036  0.0235  11.00000  0.05    0.18
Q8    1   0.5697  0.7137  0.5649  11.00000  0.05    0.18
Q9    1   0.3368  0.7682  0.0527  11.00000  0.05    0.17
Q10   1  -0.0082  0.7463  0.1216  11.00000  0.05    0.17
;
