# Supplementary material for: 2-[4-(Benz­yloxy)benzyl­idene]malononitrile
Source: Acta Crystallogr Sect E Struct Rep Online. 2012 May 12;68(Pt 6):o1690. doi: 10.1107/S1600536812020053 (PMC3379286; doi:10.1107/S1600536812020053)
Supplement: Supplementary file 2 [file e-68-o1690-Isup2.hkl]

# 
# h,k,l, Fc-squared, Fo-squared, sigma(Fo-squared) and status flag 
# 
data_I
_shelx_title ' X in P-1' 
_shelx_refln_list_code          4 
_shelx_F_calc_maximum      118.35 
_exptl_crystal_F_000       272.00 
_reflns_d_resolution_high  0.8295 
 
loop_ 
 _symmetry_equiv_pos_as_xyz 
 'x, y, z' 
 '-x, -y, -z' 
 
_cell_length_a     6.8470 
_cell_length_b     9.6270 
_cell_length_c    10.5440 
_cell_angle_alpha 100.660 
_cell_angle_beta   91.650 
_cell_angle_gamma  94.260 
 
_shelx_F_squared_multiplier     1.000 
 
loop_ 
 _refln_index_h 
 _refln_index_k 
 _refln_index_l 
 _refln_F_squared_calc 
 _refln_F_squared_meas 
 _refln_F_squared_sigma 
 _refln_observed_status 
   1   0   0      127.84      130.88      3.79 o 
   2   0   0    14005.98    12093.30     80.97 o 
   3   0   0      106.95      109.83      4.62 o 
   4   0   0     2565.43     2890.67     13.53 o 
   5   0   0       12.21       12.36      3.08 o 
   6   0   0      380.39      374.98      7.19 o 
   7   0   0        0.15        3.40      3.40 o 
   8   0   0       77.53       59.05      3.98 o 
  -8   1   0       64.99       56.43      3.93 o 
  -7   1   0        6.49        5.22      2.21 o 
  -6   1   0      509.10      510.71      8.23 o 
  -5   1   0       68.49       64.73      2.59 o 
  -4   1   0     1306.12     1339.57      9.00 o 
  -3   1   0        0.00        0.21      0.75 o 
  -2   1   0     4259.22     3793.14     44.42 o 
  -1   1   0     1808.79     1655.07     23.49 o 
   0   1   0      751.17      757.41     10.83 o 
   1   1   0      711.23      909.01      4.37 o 
   2   1   0     1828.18     1860.04     34.71 o 
   3   1   0       78.99       80.32      2.26 o 
   4   1   0      165.21      185.91      3.61 o 
   5   1   0        5.91        4.83      1.48 o 
   6   1   0        4.67        6.48      1.76 o 
   7   1   0        1.38        0.55      1.74 o 
   8   1   0        2.80        0.12      1.92 o 
  -8   2   0        3.38        1.30      2.04 o 
  -7   2   0        6.31        2.92      1.95 o 
  -6   2   0       16.67       15.42      2.20 o 
  -5   2   0       15.23       16.53      1.68 o 
  -4   2   0       53.71       57.21      2.21 o 
  -3   2   0       68.74       73.35      2.13 o 
  -2   2   0       98.37      106.82      2.05 o 
  -1   2   0       20.83       22.63      0.95 o 
   0   2   0      652.88      656.30     16.12 o 
   1   2   0       67.17       91.91      1.68 o 
   2   2   0      510.91      575.45      4.78 o 
   3   2   0       40.38       40.58      1.74 o 
   4   2   0      167.12      178.54      3.79 o 
   5   2   0        7.72        5.33      1.32 o 
   6   2   0        4.37        2.77      1.65 o 
   7   2   0        1.79        1.08      1.68 o 
  -8   3   0        1.70        1.56      1.73 o 
  -7   3   0        4.63        2.24      1.64 o 
  -6   3   0        9.07       16.11      1.84 o 
  -5   3   0       83.39       78.16      2.98 o 
  -4   3   0       32.73       36.91      1.84 o 
  -3   3   0       96.08       95.16      2.51 o 
  -2   3   0      408.75      439.53      4.18 o 
  -1   3   0      447.06      494.64      3.91 o 
   0   3   0        0.07        0.03      0.84 o 
   1   3   0      470.40      502.84      4.25 o 
   2   3   0       32.23       30.66      1.47 o 
   3   3   0      584.29      611.81      6.00 o 
   4   3   0        3.66        5.35      1.09 o 
   5   3   0       37.94       40.34      2.14 o 
   6   3   0        1.75        3.20      1.54 o 
   7   3   0        3.20        3.23      1.63 o 
  -7   4   0        2.53        0.61      1.92 o 
  -6   4   0       17.45       17.05      2.02 o 
  -5   4   0        0.92        0.94      1.37 o 
  -4   4   0       43.83       39.80      2.20 o 
  -3   4   0      170.08      169.31      3.35 o 
  -2   4   0      301.29      312.41      3.76 o 
  -1   4   0       41.40       36.21      1.44 o 
   0   4   0      242.63      321.62      2.99 o 
   1   4   0        4.23        5.58      0.89 o 
   2   4   0      282.35      289.44      3.77 o 
   3   4   0       36.40       37.08      1.82 o 
   4   4   0       79.92       78.01      3.35 o 
   5   4   0        8.41       10.10      1.59 o 
   6   4   0        9.18        8.30      1.59 o 
   7   4   0        1.80        0.21      1.48 o 
  -7   5   0        6.40        1.71      1.84 o 
  -6   5   0       17.64       11.00      2.09 o 
  -5   5   0       48.16       41.94      2.64 o 
  -4   5   0      112.24      108.70      3.21 o 
  -3   5   0      400.46      426.62      5.25 o 
  -2   5   0      263.91      251.29      3.68 o 
  -1   5   0      740.90      739.75      5.74 o 
   0   5   0      171.18      209.57      6.91 o 
   1   5   0      567.10      518.37      5.25 o 
   2   5   0      121.37      112.24      2.80 o 
   3   5   0      146.91      147.33      3.48 o 
   4   5   0       50.78       53.18      2.46 o 
   5   5   0       23.96       22.61      2.14 o 
   6   5   0       11.42       10.13      1.69 o 
   7   5   0        3.03        2.37      1.54 o 
  -7   6   0       17.88       20.76      2.42 o 
  -6   6   0        9.24        6.89      1.93 o 
  -5   6   0       38.94       33.81      2.55 o 
  -4   6   0       23.52       22.76      1.81 o 
  -3   6   0       71.91       72.44      2.75 o 
  -2   6   0       47.63       44.15      1.90 o 
  -1   6   0       34.52       38.34      1.67 o 
   0   6   0       61.62       79.35      1.89 o 
   1   6   0        0.01        0.15      0.87 o 
   2   6   0       52.93       42.54      1.96 o 
   3   6   0       27.25       30.92      1.93 o 
   4   6   0        7.64        7.20      1.15 o 
   5   6   0        5.55        4.63      1.63 o 
   6   6   0       13.22        9.21      2.01 o 
  -6   7   0       10.34       10.46      2.06 o 
  -5   7   0        2.08        2.24      1.37 o 
  -4   7   0       26.66       29.52      2.04 o 
  -3   7   0        3.25        3.46      1.25 o 
  -2   7   0       29.27       24.22      1.67 o 
  -1   7   0        4.29        3.33      1.02 o 
   0   7   0      131.76      164.68      5.62 o 
   1   7   0       31.56       27.13      1.60 o 
   2   7   0       42.97       41.97      2.00 o 
   3   7   0        3.16        4.07      1.27 o 
   4   7   0       47.05       43.84      2.51 o 
   5   7   0        0.94        0.75      1.31 o 
   6   7   0        5.59        6.64      1.40 o 
  -6   8   0        9.24        8.33      1.97 o 
  -5   8   0        2.98        6.83      1.45 o 
  -4   8   0       22.72       19.85      2.17 o 
  -3   8   0        1.99        1.35      1.35 o 
  -2   8   0       73.57       74.66      2.74 o 
  -1   8   0        3.36        3.11      1.06 o 
   0   8   0       15.51       18.91      1.41 o 
   1   8   0        7.13        7.85      1.14 o 
   2   8   0       25.12       20.61      1.76 o 
   3   8   0        1.72        2.98      1.18 o 
   4   8   0        2.75        0.88      1.50 o 
   5   8   0        0.02        0.55      1.18 o 
  -5   9   0        6.84        8.06      1.83 o 
  -4   9   0        9.09        7.12      1.89 o 
  -3   9   0        0.44        0.99      1.41 o 
  -2   9   0       23.97       21.54      1.90 o 
  -1   9   0        0.84        1.10      1.01 o 
   0   9   0       44.81       49.14      1.69 o 
   1   9   0        8.39        6.81      1.20 o 
   2   9   0       66.26       51.58      2.51 o 
   3   9   0        1.50        3.02      1.29 o 
   4   9   0       56.19       45.27      2.60 o 
  -4  10   0       30.03       28.71      2.56 o 
  -3  10   0        8.48        6.17      1.61 o 
  -2  10   0      100.85       81.24      3.31 o 
  -1  10   0       14.54       14.68      1.55 o 
   0  10   0       43.97       47.57      1.74 o 
   1  10   0        0.66        0.22      1.13 o 
   2  10   0       22.82       14.81      1.81 o 
   3  10   0        9.32        5.55      1.45 o 
  -2  11   0       14.39       15.70      1.75 o 
  -1  11   0        0.78        0.98      1.06 o 
   0  11   0        3.20        2.31      2.10 o 
   1  11   0        3.59        2.72      1.08 o 
  -1 -11   1        2.07        3.06      0.91 o 
   0 -11   1       16.48       11.82      0.92 o 
   1 -11   1        0.55        2.40      0.92 o 
   2 -11   1        2.93        1.01      1.21 o 
   3 -11   1        0.00        0.46      1.20 o 
  -3 -10   1        0.41        0.71      1.17 o 
  -2 -10   1        1.27        2.87      1.10 o 
  -1 -10   1        3.67        0.13      0.92 o 
   0 -10   1        0.56        0.40      0.63 o 
   1 -10   1        0.01        0.35      1.15 o 
   2 -10   1        0.00        0.74      1.13 o 
   3 -10   1        0.00        1.31      1.31 o 
   4 -10   1        0.30        1.06      1.57 o 
  -4  -9   1        3.90        3.46      1.62 o 
  -3  -9   1        5.41        4.62      1.42 o 
  -2  -9   1        7.34        5.35      1.19 o 
  -1  -9   1       49.78       47.72      1.82 o 
   0  -9   1       29.07       27.84      1.09 o 
   1  -9   1       68.90       47.44      2.23 o 
   2  -9   1        0.03        1.11      1.11 o 
   3  -9   1       71.66       72.18      3.09 o 
   4  -9   1        4.56        4.27      1.66 o 
   5  -9   1        6.47        7.27      2.11 o 
  -5  -8   1        7.67        6.53      1.99 o 
  -4  -8   1        0.16        1.63      1.33 o 
  -3  -8   1       54.98       52.94      2.53 o 
  -2  -8   1       14.57        9.49      1.31 o 
  -1  -8   1        0.00        1.57      0.80 o 
   0  -8   1        1.55        0.65      0.51 o 
   1  -8   1        3.40        1.58      1.04 o 
   2  -8   1       55.43       50.70      2.31 o 
   3  -8   1        0.45        0.41      1.15 o 
   4  -8   1        3.26        1.68      1.42 o 
   5  -8   1        6.61        2.41      1.89 o 
   6  -8   1        0.54        1.68      1.68 o 
  -6  -7   1        0.02        1.58      1.75 o 
  -5  -7   1        1.48        0.66      1.56 o 
  -4  -7   1       24.43       28.57      2.06 o 
  -3  -7   1        9.00        7.00      1.30 o 
  -2  -7   1        4.99        2.53      1.01 o 
  -1  -7   1        9.89        7.81      1.02 o 
   0  -7   1       10.30        9.06      0.67 o 
   1  -7   1        0.15        0.11      0.66 o 
   2  -7   1        0.20        0.39      0.88 o 
   3  -7   1        0.02        0.85      1.15 o 
   4  -7   1        5.18        4.71      1.37 o 
   5  -7   1        0.27        0.32      1.34 o 
   6  -7   1        2.26        3.40      1.55 o 
  -6  -6   1        0.65        0.61      1.66 o 
  -5  -6   1        0.63        0.94      1.42 o 
  -4  -6   1        1.71        2.73      1.32 o 
  -3  -6   1        0.23        0.14      0.91 o 
  -2  -6   1        0.06        1.34      0.74 o 
  -1  -6   1        0.15        0.31      0.63 o 
   0  -6   1       18.37       21.56      1.06 o 
   1  -6   1        1.03        1.74      0.56 o 
   2  -6   1        5.36        7.70      1.00 o 
   3  -6   1        0.08        1.53      0.90 o 
   4  -6   1        9.44       11.22      1.47 o 
   5  -6   1        3.21        1.04      1.39 o 
   6  -6   1        5.66        5.55      1.77 o 
   7  -6   1        0.76        0.00      1.79 o 
  -7  -5   1        5.19        4.83      1.80 o 
  -6  -5   1        1.56        4.16      1.60 o 
  -5  -5   1       14.48       14.25      1.79 o 
  -4  -5   1       16.79       16.63      1.86 o 
  -3  -5   1       18.36       18.29      1.33 o 
  -2  -5   1       62.95       65.94      2.03 o 
  -1  -5   1      189.46      164.44      2.76 o 
   0  -5   1      419.21      522.80      3.10 o 
   1  -5   1      105.14      120.56      2.34 o 
   2  -5   1      107.16      106.99      2.61 o 
   3  -5   1       16.67       14.21      1.37 o 
   4  -5   1       27.05       28.19      2.00 o 
   5  -5   1       17.02       20.38      1.93 o 
   6  -5   1       15.35       12.66      2.09 o 
   7  -5   1        5.10        4.17      1.82 o 
  -7  -4   1        7.84       12.20      2.23 o 
  -6  -4   1       44.61       46.08      3.13 o 
  -5  -4   1       25.10       29.65      2.08 o 
  -4  -4   1       86.60       87.34      2.94 o 
  -3  -4   1       75.88       70.38      2.37 o 
  -2  -4   1      265.63      254.92      3.44 o 
  -1  -4   1       65.56       58.62      1.71 o 
   0  -4   1      345.19      422.13     17.61 o 
   1  -4   1      203.82      192.35      2.67 o 
   2  -4   1      138.48      133.66      2.52 o 
   3  -4   1      200.46      218.92      3.61 o 
   4  -4   1       94.93      104.05      3.05 o 
   5  -4   1       25.23       29.32      2.07 o 
   6  -4   1       30.04       29.75      2.37 o 
   7  -4   1       12.27        9.47      2.19 o 
  -7  -3   1        0.46        0.13      1.97 o 
  -6  -3   1       37.12       36.18      2.78 o 
  -5  -3   1        8.75        8.09      1.65 o 
  -4  -3   1      126.70      129.36      3.37 o 
  -3  -3   1      169.97      186.77      3.26 o 
  -2  -3   1      689.04      685.13      5.24 o 
  -1  -3   1      404.50      388.55      3.41 o 
   0  -3   1     1764.08     1902.86     21.07 o 
   1  -3   1      488.26      545.12      3.96 o 
   2  -3   1     1220.86     1213.78      6.70 o 
   3  -3   1      334.96      370.01      4.26 o 
   4  -3   1      104.36       95.50      2.71 o 
   5  -3   1       50.05       49.50      2.34 o 
   6  -3   1        0.08        1.86      1.12 o 
   7  -3   1        5.21        4.12      1.50 o 
   8  -3   1        0.05        0.00      1.49 o 
  -8  -2   1        0.23        2.29      2.29 o 
  -7  -2   1        2.19        3.90      1.96 o 
  -6  -2   1        0.24        0.00      1.69 o 
  -5  -2   1       14.41       15.84      1.81 o 
  -4  -2   1       14.64       14.52      1.43 o 
  -3  -2   1       72.35       82.72      2.29 o 
  -2  -2   1        7.80        6.62      0.74 o 
  -1  -2   1       61.01       63.36      1.50 o 
   0  -2   1     1620.04     1783.40     21.76 o 
   1  -2   1       66.20       69.04      1.25 o 
   2  -2   1      512.63      464.04      3.73 o 
   3  -2   1       88.94       79.86      2.03 o 
   4  -2   1      130.00      118.93      2.81 o 
   5  -2   1        1.71        2.53      0.96 o 
   6  -2   1        0.84        0.90      1.25 o 
   7  -2   1        1.77        4.88      1.47 o 
   8  -2   1        6.02        5.24      1.90 o 
  -8  -1   1        2.28        0.31      2.29 o 
  -7  -1   1        0.20        1.51      1.84 o 
  -6  -1   1       22.80       22.81      2.64 o 
  -5  -1   1        0.82        0.00      1.24 o 
  -4  -1   1      198.93      214.09      3.89 o 
  -3  -1   1      197.47      210.70      3.18 o 
  -2  -1   1     1779.10     1545.70     30.50 o 
  -1  -1   1        0.01        0.96      0.29 o 
   0  -1   1       51.39       60.93      0.59 o 
   1  -1   1      261.15      223.51      2.01 o 
   2  -1   1      719.66      653.58      4.40 o 
   3  -1   1        5.14        3.33      0.68 o 
   4  -1   1       18.14       15.80      1.31 o 
   5  -1   1       52.65       44.61      2.23 o 
   6  -1   1        3.44        3.41      1.63 o 
   7  -1   1        1.33        4.22      1.23 o 
   8  -1   1        2.21        0.12      1.58 o 
  -8   0   1        1.12        2.81      2.81 o 
  -7   0   1        0.06        2.22      2.22 o 
  -6   0   1       43.38       43.99      3.58 o 
  -5   0   1        1.13        1.55      1.34 o 
  -4   0   1      109.71      104.38      3.24 o 
  -3   0   1      303.93      278.75      3.92 o 
  -2   0   1     1120.43     1042.85      5.95 o 
  -1   0   1      145.61      133.61      1.68 o 
   0   0   1       31.95       32.23      1.09 o 
   1   0   1       23.06       18.23      0.76 o 
   2   0   1     1847.83     1710.86     33.33 o 
   3   0   1      180.90      182.90      3.00 o 
   4   0   1      298.12      326.55      4.52 o 
   5   0   1      102.31       97.61      3.18 o 
   6   0   1       37.15       38.78      2.54 o 
   7   0   1       13.89       11.67      2.05 o 
   8   0   1       16.44       10.63      2.22 o 
  -8   1   1       42.01       30.44      3.44 o 
  -7   1   1        0.56        4.24      1.61 o 
  -6   1   1       83.04       69.51      3.37 o 
  -5   1   1       12.16        7.32      1.51 o 
  -4   1   1      692.95      680.45      7.33 o 
  -3   1   1       35.33       31.13      1.59 o 
  -2   1   1     3127.58     2872.74     44.43 o 
  -1   1   1     2260.73     2098.33     29.26 o 
   0   1   1     3099.20     3361.05     52.13 o 
   1   1   1     2399.47     2251.18     29.68 o 
   2   1   1     1503.77     1400.03     30.66 o 
   3   1   1        6.35        6.51      1.03 o 
   4   1   1      330.17      343.99      4.69 o 
   5   1   1        2.75        4.06      1.26 o 
   6   1   1      146.95      140.14      4.25 o 
   7   1   1        0.05        0.78      1.78 o 
   8   1   1       12.66       10.37      2.27 o 
  -8   2   1       29.61       26.67      3.34 o 
  -7   2   1        0.30        1.95      1.95 o 
  -6   2   1      119.07      100.44      4.11 o 
  -5   2   1        7.48        8.87      1.39 o 
  -4   2   1      382.76      373.41      5.11 o 
  -3   2   1      111.13      110.90      2.58 o 
  -2   2   1      579.63      576.72      4.55 o 
  -1   2   1      378.46      444.13      3.47 o 
   0   2   1     5822.56     6030.70    135.36 o 
   1   2   1     1024.19     1046.73     24.50 o 
   2   2   1      541.93      612.79      4.93 o 
   3   2   1       18.69       21.49      1.27 o 
   4   2   1      178.91      191.01      4.00 o 
   5   2   1        9.34        8.61      1.56 o 
   6   2   1       13.42       13.74      1.91 o 
   7   2   1        0.21        1.50      1.62 o 
  -8   3   1        3.20        0.26      1.74 o 
  -7   3   1        0.30        1.78      1.52 o 
  -6   3   1       49.33       45.81      2.81 o 
  -5   3   1       24.50       25.84      1.95 o 
  -4   3   1       56.08       56.44      2.26 o 
  -3   3   1      118.35      118.67      2.72 o 
  -2   3   1      324.19      367.63      3.91 o 
  -1   3   1      190.50      225.91      2.83 o 
   0   3   1      102.84      128.99      5.05 o 
   1   3   1      529.04      486.88      5.00 o 
   2   3   1      105.66      111.80      2.36 o 
   3   3   1       18.93       18.50      1.45 o 
   4   3   1        2.84        3.04      1.03 o 
   5   3   1       22.52       23.65      1.83 o 
   6   3   1        0.64        1.46      1.50 o 
   7   3   1        4.88        1.51      1.61 o 
  -7   4   1        5.97        6.91      1.74 o 
  -6   4   1        7.31        4.38      1.74 o 
  -5   4   1       71.00       72.09      3.01 o 
  -4   4   1        4.07        4.98      1.03 o 
  -3   4   1       79.78       77.98      2.41 o 
  -2   4   1       11.35       10.49      1.09 o 
  -1   4   1      451.71      462.78      4.38 o 
   0   4   1        7.20        9.23      0.63 o 
   1   4   1      354.91      380.16      4.49 o 
   2   4   1      100.29      100.79      2.59 o 
   3   4   1       95.61      102.67      2.91 o 
   4   4   1       28.85       27.95      1.86 o 
   5   4   1       30.38       34.28      2.38 o 
   6   4   1        0.03        0.42      1.40 o 
   7   4   1        4.93        6.13      1.61 o 
  -7   5   1        3.63        3.93      1.38 o 
  -6   5   1        0.60        3.32      1.34 o 
  -5   5   1       22.10       25.22      1.92 o 
  -4   5   1        1.18        1.16      1.04 o 
  -3   5   1       37.85       38.85      1.98 o 
  -2   5   1       28.52       30.78      1.60 o 
  -1   5   1       52.25       58.73      1.99 o 
   0   5   1        3.27        3.72      0.47 o 
   1   5   1       39.77       38.15      1.69 o 
   2   5   1        7.61        6.04      1.08 o 
   3   5   1        7.72       10.15      1.26 o 
   4   5   1        1.54        4.87      1.08 o 
   5   5   1        1.34        1.45      1.34 o 
   6   5   1        0.03        0.76      1.42 o 
  -7   6   1        0.75        1.52      1.52 o 
  -6   6   1        0.12        2.02      1.37 o 
  -5   6   1       10.99       11.81      1.84 o 
  -4   6   1        0.09        0.93      1.13 o 
  -3   6   1       10.66       10.67      1.38 o 
  -2   6   1        6.08        4.55      1.00 o 
  -1   6   1       95.36       94.99      2.69 o 
   0   6   1        0.97        0.44      0.50 o 
   1   6   1      213.09      201.04      3.71 o 
   2   6   1       11.81       11.11      1.19 o 
   3   6   1       68.93       61.23      2.71 o 
   4   6   1        5.54        4.83      1.37 o 
   5   6   1       29.65       29.99      2.34 o 
   6   6   1        4.41        6.17      1.60 o 
  -6   7   1        0.07        0.11      1.63 o 
  -5   7   1       40.82       41.63      2.73 o 
  -4   7   1        1.61        1.48      1.42 o 
  -3   7   1      109.65      102.58      3.44 o 
  -2   7   1        9.92        9.18      1.33 o 
  -1   7   1      148.95      138.80      3.39 o 
   0   7   1       45.28       60.63      1.58 o 
   1   7   1       69.36       57.56      2.56 o 
   2   7   1        0.77        0.44      1.09 o 
   3   7   1       36.94       39.25      2.29 o 
   4   7   1        1.24        2.08      1.45 o 
   5   7   1        4.22        3.28      1.66 o 
  -6   8   1        3.25        4.76      1.69 o 
  -5   8   1        1.27        0.67      1.45 o 
  -4   8   1       16.91       18.77      2.10 o 
  -3   8   1        1.06        2.41      1.28 o 
  -2   8   1       56.16       56.53      2.56 o 
  -1   8   1        2.36        0.29      1.22 o 
   0   8   1      104.66      128.58      6.48 o 
   1   8   1       21.83       20.80      1.63 o 
   2   8   1       51.70       47.28      2.45 o 
   3   8   1        8.93        7.53      1.70 o 
   4   8   1        6.51        6.11      1.54 o 
   5   8   1        5.98        5.29      1.58 o 
  -5   9   1        4.27        1.25      1.76 o 
  -4   9   1       21.64       25.78      2.20 o 
  -3   9   1       15.23       18.02      1.81 o 
  -2   9   1        8.08        5.26      1.53 o 
  -1   9   1       24.43       21.88      1.92 o 
   0   9   1       17.88       21.88      1.23 o 
   1   9   1        1.66        0.08      1.30 o 
   2   9   1        5.27        3.88      1.35 o 
   3   9   1        9.52        9.08      1.52 o 
   4   9   1       10.58       11.07      1.77 o 
  -4  10   1        0.28        1.52      1.39 o 
  -3  10   1        0.00        0.82      1.22 o 
  -2  10   1        3.89        7.28      1.38 o 
  -1  10   1        4.03        7.07      1.29 o 
   0  10   1        1.76        0.85      0.78 o 
   1  10   1        1.96        0.67      1.18 o 
   2  10   1        0.13        0.08      1.17 o 
   3  10   1       12.75       12.72      1.74 o 
  -2  11   1       11.45        8.46      1.76 o 
  -1  11   1        1.23        1.15      1.22 o 
   0  11   1        6.00        5.19      0.93 o 
  -2 -11   2        2.20        3.16      1.11 o 
  -1 -11   2        0.83        0.00      0.89 o 
   0 -11   2        4.09        4.00      0.75 o 
   1 -11   2        0.79        0.16      1.13 o 
   2 -11   2        2.75        2.90      1.34 o 
   3 -11   2        1.83        1.12      1.39 o 
  -3 -10   2        0.17        1.41      1.41 o 
  -2 -10   2        4.20        3.39      1.25 o 
  -1 -10   2        1.70        0.90      1.03 o 
   0 -10   2        0.82        0.67      0.67 o 
   1 -10   2        5.96        1.91      1.23 o 
   2 -10   2       14.51       13.91      1.71 o 
   3 -10   2       19.52       11.35      2.00 o 
   4 -10   2        0.33        0.35      1.49 o 
  -4  -9   2        0.53        0.10      1.43 o 
  -3  -9   2       67.29       54.33      2.74 o 
  -2  -9   2        1.36        3.26      1.09 o 
  -1  -9   2       45.09       42.66      1.66 o 
   0  -9   2        0.57        0.76      1.69 o 
   1  -9   2       92.91       75.57      2.63 o 
   2  -9   2       26.52       24.43      1.97 o 
   3  -9   2       30.24       28.74      2.45 o 
   4  -9   2        0.00        2.67      1.54 o 
   5  -9   2       19.21       24.80      2.54 o 
  -5  -8   2       12.91       16.11      2.23 o 
  -4  -8   2       15.80       14.80      2.14 o 
  -3  -8   2        1.55        0.18      1.40 o 
  -2  -8   2        0.09        0.43      0.99 o 
  -1  -8   2       32.19       22.50      1.43 o 
   0  -8   2        0.80        0.55      0.65 o 
   1  -8   2        0.16        1.68      0.92 o 
   2  -8   2       22.46       21.12      1.67 o 
   3  -8   2        2.08        3.04      1.61 o 
   4  -8   2        0.04        0.74      1.31 o 
   5  -8   2        0.21        0.74      1.55 o 
   6  -8   2        0.51        1.92      1.92 o 
  -6  -7   2        0.41        0.64      1.84 o 
  -5  -7   2        2.42        1.60      1.66 o 
  -4  -7   2        7.77        5.55      1.61 o 
  -3  -7   2        8.86       10.16      1.39 o 
  -2  -7   2        1.09        1.19      0.89 o 
  -1  -7   2       12.65        9.23      1.03 o 
   0  -7   2       21.05       29.10      1.64 o 
   1  -7   2        0.27        0.52      0.80 o 
   2  -7   2        0.13        0.06      0.98 o 
   3  -7   2        3.51        3.07      1.29 o 
   4  -7   2        0.28        1.37      1.37 o 
   5  -7   2        3.27        2.29      1.92 o 
   6  -7   2        1.31        0.13      1.74 o 
  -6  -6   2        0.01        1.87      1.87 o 
  -5  -6   2        0.01        1.59      1.59 o 
  -4  -6   2        1.54        1.37      1.32 o 
  -3  -6   2       15.77       16.74      1.59 o 
  -2  -6   2        0.00        0.84      0.84 o 
  -1  -6   2       20.49       20.28      1.21 o 
   0  -6   2      102.93      136.87      5.81 o 
   1  -6   2        3.49        3.87      0.81 o 
   2  -6   2        0.07        2.15      0.72 o 
   3  -6   2        3.57        3.09      1.21 o 
   4  -6   2        0.58        1.22      1.26 o 
   5  -6   2        4.12        3.26      1.44 o 
   6  -6   2        0.10        0.87      1.57 o 
   7  -6   2        0.44        0.15      1.76 o 
  -7  -5   2        0.00        0.15      1.80 o 
  -6  -5   2        1.52        5.56      1.80 o 
  -5  -5   2        2.02        0.75      1.74 o 
  -4  -5   2        4.24        5.54      1.29 o 
  -3  -5   2        6.78        4.79      1.08 o 
  -2  -5   2        0.63        0.91      0.72 o 
  -1  -5   2      138.92      118.06      2.47 o 
   0  -5   2       89.26      113.10      1.55 o 
   1  -5   2       45.40       43.02      1.49 o 
   2  -5   2        5.30        5.32      0.91 o 
   3  -5   2       11.35       10.85      1.15 o 
   4  -5   2        4.11        5.50      1.15 o 
   5  -5   2        3.16        5.12      1.21 o 
   6  -5   2        0.52        0.79      1.58 o 
   7  -5   2        0.05        4.38      1.59 o 
  -7  -4   2        0.78        0.13      2.05 o 
  -6  -4   2        2.64        6.69      1.66 o 
  -5  -4   2        3.45        7.27      1.52 o 
  -4  -4   2        0.96        1.04      1.10 o 
  -3  -4   2       47.08       45.80      1.97 o 
  -2  -4   2       42.08       35.31      1.56 o 
  -1  -4   2       15.01       15.23      1.05 o 
   0  -4   2       54.14       68.83      1.94 o 
   1  -4   2       76.45       61.71      1.74 o 
   2  -4   2       10.46       14.83      1.04 o 
   3  -4   2       28.54       23.09      1.39 o 
   4  -4   2       26.12       26.04      1.71 o 
   5  -4   2        1.46        1.77      1.02 o 
   6  -4   2        6.82        3.15      1.62 o 
   7  -4   2        0.02        0.35      1.56 o 
  -7  -3   2        3.35        0.30      2.17 o 
  -6  -3   2        5.77        0.24      2.01 o 
  -5  -3   2        4.24        5.13      1.49 o 
  -4  -3   2       46.13       52.24      2.34 o 
  -3  -3   2        2.37        0.43      0.91 o 
  -2  -3   2      234.58      249.05      3.28 o 
  -1  -3   2       10.88       10.98      0.79 o 
   0  -3   2      475.59      607.62      2.73 o 
   1  -3   2       20.45       15.81      0.86 o 
   2  -3   2      113.00      112.21      2.08 o 
   3  -3   2        2.47        3.51      0.67 o 
   4  -3   2        6.91        6.29      0.97 o 
   5  -3   2       23.65       27.56      1.83 o 
   6  -3   2        6.08        5.63      1.40 o 
   7  -3   2        4.34        3.95      1.75 o 
   8  -3   2        0.39        0.51      1.69 o 
  -7  -2   2        5.12        5.93      2.21 o 
  -6  -2   2       10.18       12.33      2.11 o 
  -5  -2   2       25.58       28.49      2.11 o 
  -4  -2   2        3.01        4.38      1.19 o 
  -3  -2   2       41.42       43.12      1.70 o 
  -2  -2   2       43.96       44.70      1.51 o 
  -1  -2   2      708.36      685.25      4.30 o 
   0  -2   2        4.68        8.78      1.70 o 
   1  -2   2      685.83      602.90      3.88 o 
   2  -2   2      305.86      303.11      3.24 o 
   3  -2   2      317.99      286.12      3.67 o 
   4  -2   2       29.64       26.76      1.59 o 
   5  -2   2        0.76        2.67      1.05 o 
   6  -2   2       16.11       16.79      1.96 o 
   7  -2   2        0.11        0.73      1.50 o 
   8  -2   2        0.23        1.32      1.62 o 
  -8  -1   2        2.48        5.16      2.04 o 
  -7  -1   2        0.42        0.15      2.00 o 
  -6  -1   2        7.14        8.43      1.89 o 
  -5  -1   2        0.09        0.00      1.21 o 
  -4  -1   2       65.62       75.83      2.70 o 
  -3  -1   2      144.69      152.10      3.05 o 
  -2  -1   2       15.95       15.55      0.96 o 
  -1  -1   2       95.67      101.61      1.64 o 
   0  -1   2      212.72      254.79      2.59 o 
   1  -1   2      166.66      161.49      2.01 o 
   2  -1   2      171.12      152.03      2.34 o 
   3  -1   2       27.39       21.25      1.21 o 
   4  -1   2        2.52        3.66      0.71 o 
   5  -1   2        6.84        6.38      1.18 o 
   6  -1   2        0.96        0.19      1.26 o 
   7  -1   2        0.49        1.44      1.44 o 
   8  -1   2        0.03        2.69      1.36 o 
  -8   0   2        0.01        1.12      2.40 o 
  -7   0   2        0.02        2.08      2.08 o 
  -6   0   2        2.69        1.13      1.67 o 
  -5   0   2        0.15        1.71      1.01 o 
  -4   0   2       31.78       30.72      1.80 o 
  -3   0   2       35.76       30.50      1.49 o 
  -2   0   2      246.55      220.98      2.89 o 
  -1   0   2      294.79      301.02      2.78 o 
   0   0   2       18.05       20.56      1.87 o 
   1   0   2      828.49      819.79      4.66 o 
   2   0   2        2.03        1.86      0.58 o 
   3   0   2       14.48       15.29      1.06 o 
   4   0   2        2.32        1.68      0.89 o 
   5   0   2        0.56        1.16      1.16 o 
   6   0   2       27.08       20.51      2.02 o 
   7   0   2        3.39        0.22      1.83 o 
   8   0   2        0.13        0.24      1.37 o 
  -8   1   2        2.00        1.01      2.00 o 
  -7   1   2        0.35        0.51      1.48 o 
  -6   1   2        7.26        5.28      1.43 o 
  -5   1   2       16.36       15.64      1.69 o 
  -4   1   2        4.69        3.08      0.98 o 
  -3   1   2        0.64        0.54      0.68 o 
  -2   1   2      361.14      364.56      3.89 o 
  -1   1   2       69.67       79.20      1.57 o 
   0   1   2      836.96     1056.33     53.44 o 
   1   1   2     1280.77     1094.54     24.97 o 
   2   1   2      302.40      298.84      3.48 o 
   3   1   2        0.70        1.60      0.63 o 
   4   1   2       54.38       45.93      2.05 o 
   5   1   2       68.81       59.07      2.64 o 
   6   1   2       24.69       25.10      2.23 o 
   7   1   2       10.15        8.89      1.95 o 
  -8   2   2        0.05        1.59      2.01 o 
  -7   2   2        5.01        5.95      1.70 o 
  -6   2   2        2.52        4.37      1.68 o 
  -5   2   2       90.29       83.81      3.41 o 
  -4   2   2       22.77       22.01      1.65 o 
  -3   2   2       27.77       24.72      1.46 o 
  -2   2   2       37.81       38.30      1.52 o 
  -1   2   2     1218.13     1085.41     25.96 o 
   0   2   2     3414.12     3619.27     66.90 o 
   1   2   2      301.73      342.31      3.47 o 
   2   2   2       11.79       10.22      1.03 o 
   3   2   2      203.45      222.74      3.61 o 
   4   2   2        1.39        1.01      1.01 o 
   5   2   2        2.38        3.90      1.31 o 
   6   2   2        0.32        0.21      1.82 o 
   7   2   2        1.08        1.83      1.83 o 
  -7   3   2        4.21        5.99      1.79 o 
  -6   3   2       11.34        8.29      2.22 o 
  -5   3   2        0.14        0.45      1.16 o 
  -4   3   2        0.85        1.30      0.89 o 
  -3   3   2       70.62       74.08      2.38 o 
  -2   3   2       30.90       38.42      1.49 o 
  -1   3   2       28.96       22.21      1.19 o 
   0   3   2      430.06      432.57      9.67 o 
   1   3   2       28.57       29.66      1.34 o 
   2   3   2        3.28        6.63      0.89 o 
   3   3   2        2.29        3.81      0.82 o 
   4   3   2        0.00        0.00      0.99 o 
   5   3   2        0.00        1.05      1.17 o 
   6   3   2        8.93        6.65      1.73 o 
   7   3   2        0.01        0.12      1.56 o 
  -7   4   2        1.33        1.52      1.64 o 
  -6   4   2       17.41       13.99      2.10 o 
  -5   4   2       10.14        9.96      1.60 o 
  -4   4   2       19.90       21.36      1.69 o 
  -3   4   2        4.64        4.72      1.07 o 
  -2   4   2        8.07        6.17      0.84 o 
  -1   4   2        8.26       11.28      1.08 o 
   0   4   2       23.43       24.67      1.09 o 
   1   4   2       47.56       42.74      1.68 o 
   2   4   2       15.84       17.24      1.36 o 
   3   4   2       21.81       23.45      1.66 o 
   4   4   2       30.97       26.82      2.13 o 
   5   4   2        0.10        1.53      1.53 o 
   6   4   2        1.16        2.69      1.53 o 
   7   4   2        0.15        1.39      1.65 o 
  -7   5   2        1.13        3.11      1.59 o 
  -6   5   2        2.82        0.44      1.82 o 
  -5   5   2        1.23        2.62      1.35 o 
  -4   5   2        3.35        2.89      1.19 o 
  -3   5   2       33.11       33.11      1.97 o 
  -2   5   2       73.25       80.16      2.52 o 
  -1   5   2       25.46       37.12      1.53 o 
   0   5   2        0.33        0.27      0.46 o 
   1   5   2       23.82       30.32      1.71 o 
   2   5   2        1.02        1.92      0.94 o 
   3   5   2        2.50        0.80      1.29 o 
   4   5   2        6.47        7.52      1.60 o 
   5   5   2        0.09        0.97      1.41 o 
   6   5   2        8.17        9.31      2.02 o 
  -7   6   2        0.02        1.65      1.65 o 
  -6   6   2       10.41       14.92      2.07 o 
  -5   6   2        4.38        4.05      1.66 o 
  -4   6   2       19.46       15.74      1.82 o 
  -3   6   2        1.17        2.44      0.87 o 
  -2   6   2      106.76      107.61      3.12 o 
  -1   6   2        3.54        2.75      1.24 o 
   0   6   2      186.97      232.63      2.68 o 
   1   6   2        3.58        1.38      1.32 o 
   2   6   2      156.44      144.39      3.72 o 
   3   6   2        0.43        1.04      1.07 o 
   4   6   2       55.31       51.66      2.76 o 
   5   6   2        3.10        3.56      1.76 o 
   6   6   2       10.60       10.27      1.89 o 
  -6   7   2       17.41       21.21      2.22 o 
  -5   7   2        6.32        5.32      1.57 o 
  -4   7   2       54.89       65.11      2.93 o 
  -3   7   2       11.42       11.14      1.76 o 
  -2   7   2       85.63       84.40      3.02 o 
  -1   7   2       22.52       19.67      2.26 o 
   0   7   2       31.25       35.00      1.42 o 
   1   7   2       29.00       20.59      2.26 o 
   2   7   2       10.27        8.02      1.50 o 
   3   7   2       31.90       30.01      2.36 o 
   4   7   2        7.07        9.95      1.76 o 
   5   7   2       11.18       10.99      1.98 o 
  -5   8   2       11.23       11.24      1.97 o 
  -4   8   2        0.02        0.21      1.38 o 
  -3   8   2       22.49       24.01      2.05 o 
  -2   8   2        0.01        0.89      1.25 o 
  -1   8   2       37.65       37.99      2.27 o 
   0   8   2        0.28        0.38      0.70 o 
   1   8   2       49.66       47.78      2.44 o 
   2   8   2        1.14        0.73      1.37 o 
   3   8   2        3.54        1.20      1.56 o 
   4   8   2        0.47        0.76      1.56 o 
  -5   9   2        3.80        3.79      1.69 o 
  -4   9   2        0.46        0.90      1.56 o 
  -3   9   2        1.60        1.59      1.59 o 
  -2   9   2        0.19        0.95      1.31 o 
  -1   9   2        1.73        3.99      1.22 o 
   0   9   2       12.59       12.34      1.27 o 
   1   9   2        0.00        1.77      1.14 o 
   2   9   2        2.16        4.69      1.35 o 
   3   9   2        9.97       12.69      1.60 o 
  -3  10   2        4.94        3.87      1.68 o 
  -2  10   2        1.43        0.10      1.39 o 
  -1  10   2        5.12        3.66      1.61 o 
   0  10   2        0.45        0.26      0.78 o 
   1  10   2        2.31        0.65      1.29 o 
   2  10   2        0.04        1.16      1.13 o 
  -2 -11   3        1.71        1.49      1.21 o 
  -1 -11   3        0.01        1.03      1.03 o 
   0 -11   3        0.83        0.68      0.70 o 
   1 -11   3        2.46        3.44      1.16 o 
   2 -11   3        6.64        7.40      1.59 o 
   3 -11   3        1.31        1.67      1.51 o 
  -3 -10   3        2.51        0.70      1.47 o 
  -2 -10   3        0.51        1.32      1.20 o 
  -1 -10   3       18.81       14.69      1.61 o 
   0 -10   3        0.09        0.23      0.64 o 
   1 -10   3        3.05        3.82      1.24 o 
   2 -10   3       20.98       14.49      1.97 o 
   3 -10   3        3.26        6.49      1.53 o 
   4 -10   3        1.50        1.25      1.54 o 
  -4  -9   3        4.24        1.90      1.77 o 
  -3  -9   3        1.35        2.06      1.37 o 
  -2  -9   3        0.73        1.43      1.15 o 
  -1  -9   3        4.34        3.74      1.16 o 
   0  -9   3        1.25        0.31      1.08 o 
   1  -9   3        2.52        0.70      1.16 o 
   2  -9   3        6.25        6.47      1.53 o 
   3  -9   3        1.66        0.52      1.63 o 
   4  -9   3        0.16        0.35      1.57 o 
   5  -9   3        0.56        1.62      1.79 o 
  -5  -8   3        0.84        0.11      1.73 o 
  -4  -8   3        8.96        7.65      1.98 o 
  -3  -8   3        2.22        2.62      1.43 o 
  -2  -8   3       12.56       10.98      1.51 o 
  -1  -8   3        4.05        3.66      1.05 o 
   0  -8   3        1.43        1.29      0.61 o 
   1  -8   3       27.25       26.99      1.67 o 
   2  -8   3        7.38        9.39      1.49 o 
   3  -8   3       42.43       48.64      2.88 o 
   4  -8   3        0.74        0.67      1.67 o 
   5  -8   3        0.09        0.12      1.64 o 
   6  -8   3        0.38        0.73      2.07 o 
  -6  -7   3        0.00        0.41      1.70 o 
  -5  -7   3        5.37        7.55      1.85 o 
  -4  -7   3        0.03        1.55      1.55 o 
  -3  -7   3       70.64       74.48      3.09 o 
  -2  -7   3        9.42        6.22      1.46 o 
  -1  -7   3        7.45        6.03      0.98 o 
   0  -7   3        5.10        5.53      0.72 o 
   1  -7   3       11.39        9.14      1.21 o 
   2  -7   3       42.85       47.61      2.25 o 
   3  -7   3        0.84        3.01      1.18 o 
   4  -7   3        0.24        0.20      1.49 o 
   5  -7   3        6.44        7.45      1.96 o 
   6  -7   3        0.00        1.51      1.79 o 
  -6  -6   3        0.16        0.96      1.94 o 
  -5  -6   3        0.62        0.72      1.60 o 
  -4  -6   3       21.56       27.78      2.26 o 
  -3  -6   3       37.94       38.13      2.34 o 
  -2  -6   3        1.37        1.62      0.94 o 
  -1  -6   3       20.41       18.35      1.23 o 
   0  -6   3        4.37        6.98      0.88 o 
   1  -6   3        5.52        4.45      0.87 o 
   2  -6   3       50.40       44.01      2.02 o 
   3  -6   3        6.93        6.11      1.37 o 
   4  -6   3        0.02        0.44      1.17 o 
   5  -6   3        9.07       10.43      1.88 o 
   6  -6   3        1.84        1.01      1.50 o 
   7  -6   3        0.61        1.83      1.42 o 
  -7  -5   3        0.35        0.15      2.08 o 
  -6  -5   3        2.85        3.75      1.62 o 
  -5  -5   3       16.21       16.93      2.01 o 
  -4  -5   3       15.43       23.53      2.02 o 
  -3  -5   3       18.26       19.11      1.54 o 
  -2  -5   3        1.00        0.47      0.78 o 
  -1  -5   3      299.58      279.44      3.69 o 
   0  -5   3        2.64        1.82      0.47 o 
   1  -5   3      135.46      140.92      2.61 o 
   2  -5   3        8.35        6.90      0.96 o 
   3  -5   3       12.69       13.54      1.30 o 
   4  -5   3        0.00        0.56      1.05 o 
   5  -5   3        2.20        0.48      1.39 o 
   6  -5   3        0.76        0.92      1.57 o 
   7  -5   3        0.12        1.73      1.73 o 
  -7  -4   3        1.46        2.28      2.01 o 
  -6  -4   3        0.40        3.68      1.80 o 
  -5  -4   3        1.38        0.87      1.57 o 
  -4  -4   3        0.26        0.34      1.11 o 
  -3  -4   3        1.90        2.25      1.04 o 
  -2  -4   3       19.72       23.28      1.33 o 
  -1  -4   3       15.51       16.97      1.07 o 
   0  -4   3      447.37      451.04     13.70 o 
   1  -4   3       46.79       43.51      1.47 o 
   2  -4   3       62.00       57.32      1.84 o 
   3  -4   3       11.88       13.61      1.19 o 
   4  -4   3        6.75        9.63      1.18 o 
   5  -4   3        0.29        1.30      1.30 o 
   6  -4   3        0.95        1.43      1.43 o 
   7  -4   3        0.73        2.23      1.57 o 
  -7  -3   3        0.02        0.92      2.04 o 
  -6  -3   3       13.87       17.47      2.37 o 
  -5  -3   3        2.70        1.25      1.59 o 
  -4  -3   3       18.50       17.46      1.75 o 
  -3  -3   3        0.88        1.00      1.00 o 
  -2  -3   3       67.04       66.20      2.03 o 
  -1  -3   3       62.30       52.97      1.60 o 
   0  -3   3       14.65       18.72      0.84 o 
   1  -3   3       14.25       13.84      0.82 o 
   2  -3   3        1.76        1.20      0.58 o 
   3  -3   3      108.41      123.89      2.93 o 
   4  -3   3        0.65        0.40      0.84 o 
   5  -3   3        8.84        7.78      1.30 o 
   6  -3   3        1.18        0.85      1.42 o 
   7  -3   3        4.03        1.63      1.80 o 
  -7  -2   3        0.66        0.32      2.28 o 
  -6  -2   3        5.66        3.69      1.98 o 
  -5  -2   3        7.25        8.50      1.57 o 
  -4  -2   3       36.56       35.05      2.16 o 
  -3  -2   3       87.15      104.42      2.84 o 
  -2  -2   3      216.39      219.20      3.19 o 
  -1  -2   3      137.51      145.79      2.23 o 
   0  -2   3      386.32      507.49     11.22 o 
   1  -2   3        5.52        6.60      0.81 o 
   2  -2   3       56.80       51.53      1.66 o 
   3  -2   3        5.65        4.65      0.86 o 
   4  -2   3       24.85       25.91      1.65 o 
   5  -2   3        0.19        0.95      1.02 o 
   6  -2   3        6.42        4.21      1.40 o 
   7  -2   3        0.36        0.25      1.39 o 
  -8  -1   3        0.51        2.54      1.90 o 
  -7  -1   3        0.42        1.13      1.77 o 
  -6  -1   3       10.09        9.10      1.87 o 
  -5  -1   3        0.42        0.09      1.08 o 
  -4  -1   3        7.76        7.49      1.24 o 
  -3  -1   3      144.25      143.80      3.30 o 
  -2  -1   3       34.16       31.93      1.36 o 
  -1  -1   3      548.87      477.26      3.89 o 
   0  -1   3      244.61      303.10      1.98 o 
   1  -1   3      412.72      388.78      3.49 o 
   2  -1   3       70.03       56.43      1.65 o 
   3  -1   3      275.63      266.05      3.77 o 
   4  -1   3        0.14        0.47      0.72 o 
   5  -1   3       22.06       18.59      1.76 o 
   6  -1   3       15.79       16.68      1.86 o 
   7  -1   3        6.06        3.62      1.48 o 
  -8   0   3        0.01        1.78      1.78 o 
  -7   0   3        4.74        3.94      1.80 o 
  -6   0   3        5.63        5.46      1.63 o 
  -5   0   3       17.05       13.75      1.73 o 
  -4   0   3       14.19       11.15      1.19 o 
  -3   0   3      108.53       99.65      2.71 o 
  -2   0   3        9.31       10.03      0.79 o 
  -1   0   3       19.22       20.76      0.99 o 
   0   0   3     1622.33     1666.39     40.59 o 
   1   0   3      126.59      112.48      1.96 o 
   2   0   3      149.46      136.53      2.45 o 
   3   0   3       34.21       28.27      1.50 o 
   4   0   3       31.38       31.33      1.80 o 
   5   0   3       24.03       23.62      2.02 o 
   6   0   3        3.23        7.03      1.49 o 
   7   0   3        2.65        1.14      1.84 o 
  -8   1   3        0.01        1.60      1.68 o 
  -7   1   3        2.37        1.73      1.63 o 
  -6   1   3        2.24        3.39      1.53 o 
  -5   1   3       25.66       22.51      1.91 o 
  -4   1   3        2.48        1.25      1.01 o 
  -3   1   3       12.78       12.24      1.08 o 
  -2   1   3       65.23       53.92      1.77 o 
  -1   1   3      357.24      337.03      3.48 o 
   0   1   3     1499.62     1542.56     26.99 o 
   1   1   3      137.53      143.28      2.35 o 
   2   1   3        0.04        0.10      0.47 o 
   3   1   3      199.74      189.76      3.64 o 
   4   1   3        1.28        0.82      0.87 o 
   5   1   3        1.31        3.53      1.19 o 
   6   1   3        0.06        1.02      1.49 o 
   7   1   3        2.19        3.10      1.80 o 
  -7   2   3        4.57        6.99      1.88 o 
  -6   2   3       28.01       29.12      2.48 o 
  -5   2   3        8.66        8.05      1.67 o 
  -4   2   3       35.60       36.94      2.00 o 
  -3   2   3      295.50      298.04      4.51 o 
  -2   2   3      133.40      122.63      2.69 o 
  -1   2   3        0.27        2.10      0.64 o 
   0   2   3       17.24       23.66      0.77 o 
   1   2   3        0.72        1.28      0.62 o 
   2   2   3       93.54       85.04      2.37 o 
   3   2   3      100.28       99.31      2.84 o 
   4   2   3       27.88       28.42      2.00 o 
   5   2   3       44.47       50.04      2.66 o 
   6   2   3        0.02        0.47      1.59 o 
   7   2   3       13.32       14.38      2.01 o 
  -7   3   3        2.32        1.90      1.68 o 
  -6   3   3        0.19        1.12      1.59 o 
  -5   3   3        2.43        4.35      1.29 o 
  -4   3   3        8.61        7.00      1.36 o 
  -3   3   3        4.64        6.09      1.02 o 
  -2   3   3      127.49      127.41      2.83 o 
  -1   3   3      106.09      110.18      2.27 o 
   0   3   3        0.01        0.77      1.33 o 
   1   3   3      368.78      363.63      4.17 o 
   2   3   3       46.06       43.30      1.78 o 
   3   3   3        1.10        1.66      0.93 o 
   4   3   3        0.75        0.42      1.12 o 
   5   3   3       14.48       14.85      1.91 o 
   6   3   3        4.10        6.76      1.84 o 
   7   3   3        3.17        2.58      1.89 o 
  -7   4   3        6.38        7.58      1.83 o 
  -6   4   3        0.17        0.74      1.63 o 
  -5   4   3       65.29       61.06      3.15 o 
  -4   4   3        1.43        1.66      1.16 o 
  -3   4   3       19.49       17.35      1.47 o 
  -2   4   3       43.07       48.80      1.98 o 
  -1   4   3       94.57       87.60      2.35 o 
   0   4   3       65.35       77.74      1.52 o 
   1   4   3       11.40       10.68      1.14 o 
   2   4   3       60.28       57.35      2.28 o 
   3   4   3      148.48      156.16      3.93 o 
   4   4   3       15.67       15.58      1.76 o 
   5   4   3        9.89       11.32      1.86 o 
   6   4   3        8.86        8.97      2.17 o 
  -7   5   3        6.45        6.87      1.92 o 
  -6   5   3        0.01        0.84      1.42 o 
  -5   5   3        5.10        7.33      1.44 o 
  -4   5   3       14.79       12.52      1.65 o 
  -3   5   3      179.53      177.76      4.17 o 
  -2   5   3       24.06       20.40      1.56 o 
  -1   5   3      189.77      191.50      3.50 o 
   0   5   3      192.10      229.76      2.59 o 
   1   5   3      175.20      197.15      3.95 o 
   2   5   3        7.99        6.65      1.28 o 
   3   5   3       40.68       40.37      2.37 o 
   4   5   3        0.73        4.93      1.41 o 
   5   5   3       20.18       20.30      2.30 o 
   6   5   3        1.93        1.70      1.88 o 
  -6   6   3        0.00        1.71      1.71 o 
  -5   6   3       20.48       21.44      2.15 o 
  -4   6   3       11.29        8.96      1.81 o 
  -3   6   3       22.01       18.62      1.79 o 
  -2   6   3       73.20       66.80      2.69 o 
  -1   6   3       66.50       85.17      2.55 o 
   0   6   3       90.29      114.10      7.00 o 
   1   6   3      103.92       97.38      3.42 o 
   2   6   3       46.45       49.91      2.47 o 
   3   6   3       68.14       65.68      3.02 o 
   4   6   3       18.27       17.57      2.35 o 
   5   6   3       46.06       52.66      3.24 o 
   6   6   3       10.01       13.63      2.21 o 
  -6   7   3       20.80       22.14      2.58 o 
  -5   7   3       25.86       28.33      2.46 o 
  -4   7   3       53.00       50.81      3.13 o 
  -3   7   3       41.94       41.50      2.42 o 
  -2   7   3       51.23       48.20      2.54 o 
  -1   7   3       96.02       99.15      3.15 o 
   0   7   3       88.18      107.17      3.79 o 
   1   7   3       94.44      101.62      3.46 o 
   2   7   3       68.29       64.76      2.99 o 
   3   7   3       34.14       31.07      2.37 o 
   4   7   3       28.99       26.71      2.47 o 
   5   7   3        8.01        8.24      1.96 o 
  -5   8   3        2.92        5.46      1.53 o 
  -4   8   3       10.76        9.94      1.80 o 
  -3   8   3        4.57        1.87      1.53 o 
  -2   8   3       17.05       13.65      1.83 o 
  -1   8   3        0.07        1.61      1.61 o 
   0   8   3       19.69       22.93      1.86 o 
   1   8   3        9.16        6.93      1.60 o 
   2   8   3        4.36        3.12      1.48 o 
   3   8   3        0.89        0.44      1.58 o 
   4   8   3        2.34        2.71      1.50 o 
  -4   9   3        1.02        1.30      1.43 o 
  -3   9   3        0.05        0.55      1.35 o 
  -2   9   3        0.99        1.76      1.31 o 
  -1   9   3        1.19        1.65      1.65 o 
   0   9   3        0.79        0.79      0.98 o 
   1   9   3        7.41        3.89      1.63 o 
   2   9   3        0.05        1.05      1.19 o 
   3   9   3        5.50        4.82      1.80 o 
  -3  10   3       24.32       25.08      2.43 o 
  -2  10   3        0.91        0.11      1.43 o 
  -1  10   3       40.65       40.27      2.59 o 
   0  10   3        0.83        0.69      0.98 o 
   1  10   3       51.41       50.71      2.90 o 
  -1 -11   4       14.77       10.62      1.39 o 
   0 -11   4        9.67       10.64      1.05 o 
   1 -11   4        9.57        8.06      1.61 o 
   2 -11   4        2.31        3.56      1.68 o 
  -3 -10   4        2.23        3.32      1.53 o 
  -2 -10   4        1.15        3.54      1.35 o 
  -1 -10   4        0.31        1.50      1.05 o 
   0 -10   4        0.48        0.90      0.77 o 
   1 -10   4        0.64        1.56      1.20 o 
   2 -10   4        0.45        4.20      1.29 o 
   3 -10   4        0.43        0.35      1.53 o 
   4 -10   4        5.67        8.56      2.14 o 
  -4  -9   4       11.55       15.65      2.08 o 
  -3  -9   4        1.44        1.16      1.60 o 
  -2  -9   4       37.77       27.31      2.28 o 
  -1  -9   4        1.66        0.40      1.21 o 
   0  -9   4       69.52       81.79      2.06 o 
   1  -9   4        8.45        8.54      1.60 o 
   2  -9   4       41.62       33.61      2.69 o 
   3  -9   4       14.25       15.78      2.20 o 
   4  -9   4       38.04       41.45      3.05 o 
   5  -9   4        0.27        1.16      2.14 o 
  -5  -8   4        3.84        5.84      2.01 o 
  -4  -8   4       41.31       37.49      2.97 o 
  -3  -8   4        2.49        2.32      1.71 o 
  -2  -8   4      112.50      100.49      3.51 o 
  -1  -8   4       63.39       49.46      2.35 o 
   0  -8   4       93.70      111.53      2.20 o 
   1  -8   4       72.40       73.33      2.77 o 
   2  -8   4      261.58      285.95      5.63 o 
   3  -8   4       94.11      101.36      4.04 o 
   4  -8   4       63.78       71.05      3.79 o 
   5  -8   4        5.13       10.64      2.05 o 
   6  -8   4       16.35       17.70      2.96 o 
  -6  -7   4        1.68        1.83      1.86 o 
  -5  -7   4       20.89       22.97      2.61 o 
  -4  -7   4       32.09       39.66      2.85 o 
  -3  -7   4      185.98      193.37      5.07 o 
  -2  -7   4        5.79        5.92      1.48 o 
  -1  -7   4       71.69       66.02      2.55 o 
   0  -7   4       16.71       17.33      1.02 o 
   1  -7   4      143.86      142.06      3.48 o 
   2  -7   4       42.20       40.61      2.41 o 
   3  -7   4       61.42       67.81      3.13 o 
   4  -7   4        0.02        0.75      1.75 o 
   5  -7   4       32.93       43.42      2.96 o 
   6  -7   4        1.64        3.38      1.87 o 
  -6  -6   4        0.47        0.13      2.07 o 
  -5  -6   4       11.42       15.04      2.26 o 
  -4  -6   4       73.26       87.57      3.73 o 
  -3  -6   4        0.73        1.73      1.73 o 
  -2  -6   4       57.60       57.73      2.42 o 
  -1  -6   4       11.26       11.38      1.14 o 
   0  -6   4       24.11       29.29      1.26 o 
   1  -6   4        5.06        5.93      0.94 o 
   2  -6   4        0.07        0.48      0.90 o 
   3  -6   4       16.12       15.36      1.81 o 
   4  -6   4        2.76        2.58      1.38 o 
   5  -6   4        0.04        1.47      1.53 o 
   6  -6   4        2.42        3.75      1.88 o 
   7  -6   4        0.01        2.10      1.84 o 
  -6  -5   4        0.06        0.14      1.93 o 
  -5  -5   4        9.33       11.90      2.16 o 
  -4  -5   4       17.65       18.55      2.11 o 
  -3  -5   4       64.42       67.18      2.81 o 
  -2  -5   4       83.82       81.05      2.59 o 
  -1  -5   4       55.56       55.37      2.04 o 
   0  -5   4        7.14        8.18      0.97 o 
   1  -5   4       65.32       63.93      2.09 o 
   2  -5   4      111.91      116.67      2.96 o 
   3  -5   4        9.84       11.33      1.37 o 
   4  -5   4       37.23       41.57      2.36 o 
   5  -5   4       31.20       35.86      2.46 o 
   6  -5   4       13.85       21.28      2.11 o 
   7  -5   4        3.05        2.24      1.77 o 
  -7  -4   4        1.42        1.56      2.19 o 
  -6  -4   4        7.64        9.93      2.02 o 
  -5  -4   4        9.18       12.67      1.95 o 
  -4  -4   4       75.49       82.66      3.46 o 
  -3  -4   4        3.67        2.02      1.05 o 
  -2  -4   4       82.17       92.93      2.68 o 
  -1  -4   4      141.75      122.43      2.44 o 
   0  -4   4      598.99      605.88     21.95 o 
   1  -4   4       22.15       19.02      1.17 o 
   2  -4   4       27.82       30.85      1.57 o 
   3  -4   4        0.56        0.44      0.85 o 
   4  -4   4       11.64       12.16      1.70 o 
   5  -4   4        7.27        6.40      1.56 o 
   6  -4   4        4.88        3.40      1.79 o 
   7  -4   4        2.46        0.38      1.88 o 
  -7  -3   4        2.26        2.53      2.18 o 
  -6  -3   4        7.49        5.03      2.30 o 
  -5  -3   4       33.42       31.71      2.62 o 
  -4  -3   4        7.76        8.29      1.44 o 
  -3  -3   4       84.63       97.90      2.88 o 
  -2  -3   4        7.24        6.78      0.84 o 
  -1  -3   4     1295.54     1271.54      7.36 o 
   0  -3   4      110.12      141.98      1.60 o 
   1  -3   4     1122.93     1108.33      6.65 o 
   2  -3   4       10.59        9.99      0.96 o 
   3  -3   4      314.15      311.42      4.48 o 
   4  -3   4        0.27        0.45      1.04 o 
   5  -3   4       76.29       76.21      2.99 o 
   6  -3   4        1.52        0.44      1.48 o 
   7  -3   4       11.29        9.27      2.10 o 
  -7  -2   4       28.25       33.28      3.03 o 
  -6  -2   4        1.08        1.22      1.83 o 
  -5  -2   4       97.22      107.30      3.85 o 
  -4  -2   4        0.00        0.86      0.99 o 
  -3  -2   4      291.59      279.40      4.60 o 
  -2  -2   4        2.08        1.24      0.67 o 
  -1  -2   4      407.26      442.32      4.20 o 
   0  -2   4       21.27       23.40      0.74 o 
   1  -2   4      234.24      225.25      2.96 o 
   2  -2   4      157.63      157.81      2.74 o 
   3  -2   4       19.83       21.44      1.34 o 
   4  -2   4       66.40       64.21      2.58 o 
   5  -2   4        8.96        8.94      1.53 o 
   6  -2   4        5.69        5.55      1.53 o 
   7  -2   4        3.14        1.40      1.55 o 
  -7  -1   4        0.95        2.34      1.89 o 
  -6  -1   4        2.57        3.90      1.55 o 
  -5  -1   4        0.11        0.11      1.31 o 
  -4  -1   4       67.15       58.68      2.48 o 
  -3  -1   4       11.82       10.99      1.01 o 
  -2  -1   4      289.55      277.03      3.76 o 
  -1  -1   4        8.49        8.55      0.71 o 
   0  -1   4      197.92      241.27      4.26 o 
   1  -1   4        1.08        1.67      0.44 o 
   2  -1   4       89.49       83.95      2.22 o 
   3  -1   4       38.54       37.22      1.73 o 
   4  -1   4        5.97        4.84      0.96 o 
   5  -1   4        1.51        1.38      1.15 o 
   6  -1   4        4.91        7.30      1.65 o 
   7  -1   4        0.09        2.20      1.26 o 
  -7   0   4        0.29        1.16      1.55 o 
  -6   0   4        1.52        0.12      1.34 o 
  -5   0   4        0.51        0.79      1.08 o 
  -4   0   4        0.71        0.07      1.18 o 
  -3   0   4       67.25       61.58      2.25 o 
  -2   0   4       63.87       51.84      1.88 o 
  -1   0   4        0.75        1.21      0.63 o 
   0   0   4        2.51        4.60      1.29 o 
   1   0   4        2.27        1.52      0.62 o 
   2   0   4      103.27       93.38      2.40 o 
   3   0   4       12.47        9.97      1.10 o 
   4   0   4       15.18       17.12      1.51 o 
   5   0   4        8.87        9.92      1.61 o 
   6   0   4       12.50       11.52      2.00 o 
   7   0   4        0.04        0.94      1.44 o 
  -7   1   4        1.15        0.28      1.62 o 
  -6   1   4        5.62        7.06      1.58 o 
  -5   1   4        0.41        0.11      1.20 o 
  -4   1   4       55.39       56.45      2.44 o 
  -3   1   4      150.23      134.44      3.29 o 
  -2   1   4       70.49       72.43      2.12 o 
  -1   1   4       45.63       41.82      1.54 o 
   0   1   4      337.66      405.18      8.75 o 
   1   1   4       38.80       37.05      1.54 o 
   2   1   4       33.02       34.99      1.61 o 
   3   1   4      115.89      116.52      3.13 o 
   4   1   4       25.75       24.63      1.92 o 
   5   1   4       67.67       71.86      3.28 o 
   6   1   4       21.37       19.52      2.42 o 
   7   1   4       18.96       15.24      2.52 o 
  -7   2   4       17.64       21.58      2.56 o 
  -6   2   4       10.60        9.43      1.80 o 
  -5   2   4       85.28       84.93      3.39 o 
  -4   2   4        7.87        7.85      1.28 o 
  -3   2   4      299.52      322.37      4.88 o 
  -2   2   4        6.24        5.96      0.95 o 
  -1   2   4     1298.81     1309.06      7.76 o 
   0   2   4      324.79      388.66      9.43 o 
   1   2   4     1925.69     1848.99      9.37 o 
   2   2   4       19.25       19.38      1.41 o 
   3   2   4      147.65      149.03      3.59 o 
   4   2   4        0.09        1.25      1.25 o 
   5   2   4       73.01       72.50      3.46 o 
   6   2   4       16.48       16.42      2.40 o 
   7   2   4       11.58       12.55      2.28 o 
  -7   3   4       17.51       17.40      2.67 o 
  -6   3   4        8.50        7.94      2.06 o 
  -5   3   4       99.84      115.27      4.15 o 
  -4   3   4       33.81       38.81      2.19 o 
  -3   3   4       55.32       58.20      2.35 o 
  -2   3   4       26.40       25.11      1.50 o 
  -1   3   4      148.14      154.99      2.91 o 
   0   3   4     1165.17     1320.29     38.16 o 
   1   3   4        3.13        0.20      0.81 o 
   2   3   4      101.78       98.70      2.85 o 
   3   3   4       65.49       75.35      2.77 o 
   4   3   4       30.85       32.59      2.22 o 
   5   3   4        0.06        0.35      1.56 o 
   6   3   4        0.82        1.22      1.82 o 
   7   3   4        0.13        1.03      2.04 o 
  -7   4   4        0.39        1.73      1.49 o 
  -6   4   4       17.30       18.87      2.58 o 
  -5   4   4       14.93       14.53      1.92 o 
  -4   4   4        9.97        9.84      1.65 o 
  -3   4   4        0.41        0.98      0.92 o 
  -2   4   4       33.85       32.46      1.77 o 
  -1   4   4       74.70       65.56      2.25 o 
   0   4   4      147.24      177.29      2.25 o 
   1   4   4       25.37       24.34      1.54 o 
   2   4   4        2.98        3.53      1.01 o 
   3   4   4       33.20       34.59      2.21 o 
   4   4   4        5.02        9.72      1.57 o 
   5   4   4        3.55        6.04      1.83 o 
   6   4   4        8.37        5.45      2.44 o 
  -7   5   4        0.55        0.55      1.45 o 
  -6   5   4       42.62       42.45      3.04 o 
  -5   5   4        0.19        1.34      1.57 o 
  -4   5   4       96.14       99.77      3.64 o 
  -3   5   4       19.03       18.24      1.82 o 
  -2   5   4      158.33      145.06      3.72 o 
  -1   5   4        4.54        4.63      1.02 o 
   0   5   4      161.81      200.35     15.00 o 
   1   5   4        0.00        1.04      1.04 o 
   2   5   4      168.30      163.03      4.17 o 
   3   5   4        5.63        5.72      1.53 o 
   4   5   4       93.24      102.36      4.03 o 
   5   5   4        0.82        0.51      1.78 o 
   6   5   4       11.21       17.58      2.49 o 
  -6   6   4        8.53        9.23      1.97 o 
  -5   6   4       37.41       40.86      2.85 o 
  -4   6   4       19.82       18.45      2.02 o 
  -3   6   4       58.91       59.90      2.77 o 
  -2   6   4       86.21       80.90      3.04 o 
  -1   6   4      134.03      135.35      3.76 o 
   0   6   4       16.36       20.96      1.36 o 
   1   6   4      134.32      137.26      3.87 o 
   2   6   4       13.75       11.97      1.81 o 
   3   6   4      182.21      196.68      5.38 o 
   4   6   4        0.81        1.58      1.76 o 
   5   6   4       50.22       47.79      3.61 o 
  -6   7   4        4.10        4.77      1.95 o 
  -5   7   4       63.94       65.77      3.54 o 
  -4   7   4        8.48        9.52      1.94 o 
  -3   7   4      271.72      281.29      5.99 o 
  -2   7   4       48.38       51.95      2.81 o 
  -1   7   4      332.82      400.49      6.22 o 
   0   7   4       23.93       29.05      1.46 o 
   1   7   4      245.82      325.87      6.39 o 
   2   7   4       19.80       20.63      2.03 o 
   3   7   4       88.91       94.14      4.06 o 
   4   7   4        5.14        7.37      1.95 o 
  -5   8   4       19.22       17.65      2.37 o 
  -4   8   4       14.24       14.59      2.17 o 
  -3   8   4       10.81       11.91      1.66 o 
  -2   8   4       14.04       10.25      2.00 o 
  -1   8   4        5.84        2.98      1.71 o 
   0   8   4        6.98        9.96      1.41 o 
   1   8   4        3.90        2.59      1.55 o 
   2   8   4        5.28        9.27      1.57 o 
   3   8   4        1.42        0.35      1.64 o 
   4   8   4        4.48        8.08      1.93 o 
  -4   9   4        1.02        2.32      1.46 o 
  -3   9   4        0.36        1.97      1.35 o 
  -2   9   4        0.78        0.65      1.34 o 
  -1   9   4        0.04        1.03      1.23 o 
   0   9   4        2.66        5.33      1.28 o 
   1   9   4        0.08        0.42      1.23 o 
   2   9   4        1.78        2.28      1.43 o 
  -2  10   4        2.02        4.15      1.34 o 
  -1  10   4        6.49        7.12      1.64 o 
   0  10   4        2.56        3.86      1.21 o 
  -1 -11   5        3.22        4.89      1.23 o 
   0 -11   5        3.54        3.69      1.01 o 
   1 -11   5        5.99        8.63      1.45 o 
   2 -11   5        4.52        6.92      1.62 o 
  -3 -10   5       11.50       11.86      1.78 o 
  -2 -10   5        1.33        0.73      1.53 o 
  -1 -10   5       24.94       21.44      1.98 o 
   0 -10   5        2.93        2.71      1.18 o 
   1 -10   5       20.09       20.30      1.94 o 
   2 -10   5        0.00        1.48      1.48 o 
   3 -10   5        4.75        3.34      2.05 o 
   4 -10   5        0.01        0.14      1.93 o 
  -4  -9   5        0.08        0.25      1.67 o 
  -3  -9   5        3.28        2.04      1.68 o 
  -2  -9   5        0.10        1.10      1.43 o 
  -1  -9   5        6.36        1.57      1.64 o 
   0  -9   5        0.57        1.54      1.38 o 
   1  -9   5       24.59       26.44      2.13 o 
   2  -9   5       20.63       22.17      2.17 o 
   3  -9   5        9.15       13.56      2.45 o 
   4  -9   5        6.57        6.95      2.33 o 
   5  -9   5       15.00       17.70      3.11 o 
  -5  -8   5       13.19       16.29      2.44 o 
  -4  -8   5       49.72       53.41      3.44 o 
  -3  -8   5       13.98       11.89      2.34 o 
  -2  -8   5       89.74       86.46      3.48 o 
  -1  -8   5       84.14       79.84      3.18 o 
   0  -8   5      203.67      273.36     13.06 o 
   1  -8   5       31.08       29.89      2.19 o 
   2  -8   5       62.11       60.72      3.16 o 
   3  -8   5       24.38       26.47      2.58 o 
   4  -8   5       89.83      116.05      4.69 o 
   5  -8   5        5.27        7.92      2.35 o 
  -5  -7   5        0.50        0.80      2.07 o 
  -4  -7   5       93.47      116.35      4.58 o 
  -3  -7   5        0.71        1.41      1.87 o 
  -2  -7   5      278.69      290.89      5.52 o 
  -1  -7   5       12.46       10.83      1.53 o 
   0  -7   5      391.39      387.91      5.89 o 
   1  -7   5        0.01        1.20      1.20 o 
   2  -7   5      374.17      414.37      6.25 o 
   3  -7   5        1.98        0.39      1.75 o 
   4  -7   5      122.32      141.06      4.71 o 
   5  -7   5        7.69       11.50      2.23 o 
   6  -7   5       28.08       32.16      2.97 o 
  -6  -6   5       19.44       27.01      2.99 o 
  -5  -6   5       31.69       39.65      3.28 o 
  -4  -6   5       78.51       89.84      3.96 o 
  -3  -6   5       70.57       82.93      3.36 o 
  -2  -6   5      120.22      120.21      3.63 o 
  -1  -6   5      286.33      270.89      4.46 o 
   0  -6   5       17.60       21.57      1.02 o 
   1  -6   5      390.15      379.80      5.14 o 
   2  -6   5       86.57       84.12      2.98 o 
   3  -6   5      325.97      369.90      6.05 o 
   4  -6   5       27.36       32.01      2.39 o 
   5  -6   5       18.52       20.45      2.40 o 
   6  -6   5       12.42        9.18      2.26 o 
  -6  -5   5        0.04        1.28      1.87 o 
  -5  -5   5       26.73       27.48      3.18 o 
  -4  -5   5        6.09        4.43      1.86 o 
  -3  -5   5      240.23      268.73      5.21 o 
  -2  -5   5        6.98        6.15      1.26 o 
  -1  -5   5       17.67       15.79      1.23 o 
   0  -5   5       47.27       66.62      7.62 o 
   1  -5   5        6.80        5.76      0.91 o 
   2  -5   5       25.44       23.75      1.58 o 
   3  -5   5       14.02       13.95      1.71 o 
   4  -5   5        0.04        2.56      1.22 o 
   5  -5   5        0.11        2.57      1.48 o 
   6  -5   5        0.12        0.98      1.59 o 
   7  -5   5        1.31        2.52      1.80 o 
  -7  -4   5        3.71        4.38      2.06 o 
  -6  -4   5        3.58        5.61      2.03 o 
  -5  -4   5       11.39       14.02      2.21 o 
  -4  -4   5        7.68        7.95      1.88 o 
  -3  -4   5      307.92      348.71      5.56 o 
  -2  -4   5       20.85       23.89      1.51 o 
  -1  -4   5      152.75      158.12      3.13 o 
   0  -4   5        1.25        1.63      0.50 o 
   1  -4   5      300.06      283.95      3.82 o 
   2  -4   5       74.37       69.43      2.25 o 
   3  -4   5      142.88      148.29      3.66 o 
   4  -4   5        4.34        5.53      1.37 o 
   5  -4   5       34.11       33.12      2.53 o 
   6  -4   5        0.07        1.90      1.44 o 
   7  -4   5        4.32        3.02      1.84 o 
  -7  -3   5        1.70        4.10      1.94 o 
  -6  -3   5        0.48        1.94      1.99 o 
  -5  -3   5       12.60       13.23      2.15 o 
  -4  -3   5       58.32       70.20      3.15 o 
  -3  -3   5        5.18        5.37      1.18 o 
  -2  -3   5      109.28      118.29      3.02 o 
  -1  -3   5       45.76       42.15      1.69 o 
   0  -3   5       57.87       81.95      1.48 o 
   1  -3   5        1.64        1.44      0.68 o 
   2  -3   5      124.68      116.04      2.90 o 
   3  -3   5       23.89       21.97      1.56 o 
   4  -3   5       79.17       70.94      2.83 o 
   5  -3   5        6.88        6.91      1.50 o 
   6  -3   5       26.51       22.89      2.26 o 
   7  -3   5        3.98        1.05      1.93 o 
  -7  -2   5        5.08        4.08      2.09 o 
  -6  -2   5       12.59       11.26      2.08 o 
  -5  -2   5       31.63       36.42      2.76 o 
  -4  -2   5       68.82       69.47      3.05 o 
  -3  -2   5      219.01      219.39      4.42 o 
  -2  -2   5      225.82      237.30      3.78 o 
  -1  -2   5      279.03      287.89      3.70 o 
   0  -2   5      993.83     1207.96      4.91 o 
   1  -2   5      354.03      350.67      4.05 o 
   2  -2   5      214.80      212.81      3.44 o 
   3  -2   5      162.58      164.91      3.69 o 
   4  -2   5       37.55       25.89      2.01 o 
   5  -2   5       26.38       21.66      2.05 o 
   6  -2   5       13.24       10.82      1.82 o 
   7  -2   5        4.95        0.39      1.88 o 
  -7  -1   5       10.10        3.34      2.40 o 
  -6  -1   5       22.46       26.07      2.37 o 
  -5  -1   5       30.96       30.39      2.20 o 
  -4  -1   5       10.17       11.06      1.44 o 
  -3  -1   5       35.91       36.63      1.91 o 
  -2  -1   5        2.59        2.52      0.70 o 
  -1  -1   5       60.02       56.26      1.80 o 
   0  -1   5       45.57       47.01      1.74 o 
   1  -1   5        1.20        2.56      0.66 o 
   2  -1   5       39.52       38.19      1.67 o 
   3  -1   5        8.38        8.24      1.12 o 
   4  -1   5        1.51        1.26      0.96 o 
   5  -1   5        2.54        4.11      1.27 o 
   6  -1   5        0.15        1.44      1.44 o 
   7  -1   5        0.37        0.84      1.68 o 
  -7   0   5        3.21        3.94      1.84 o 
  -6   0   5        0.23        1.13      1.43 o 
  -5   0   5        3.30        3.83      1.28 o 
  -4   0   5        3.80        4.07      1.06 o 
  -3   0   5        5.68        7.92      1.03 o 
  -2   0   5        0.43        1.66      0.58 o 
  -1   0   5        0.49        0.26      0.61 o 
   0   0   5       39.50       44.01      1.43 o 
   1   0   5       20.78       14.94      1.07 o 
   2   0   5      118.48      105.52      2.75 o 
   3   0   5        7.09        7.67      1.03 o 
   4   0   5       23.18       22.04      1.83 o 
   5   0   5        0.28        1.28      1.42 o 
   6   0   5        0.33        1.03      1.48 o 
   7   0   5        0.29        1.01      1.59 o 
  -7   1   5        0.46        2.78      1.35 o 
  -6   1   5        0.00        1.02      1.23 o 
  -5   1   5        2.72        2.64      1.42 o 
  -4   1   5       26.61       20.86      1.88 o 
  -3   1   5       54.58       52.24      2.28 o 
  -2   1   5      137.20      119.12      2.93 o 
  -1   1   5      126.97      115.57      2.59 o 
   0   1   5       10.98        9.58      0.63 o 
   1   1   5       28.28       26.19      1.36 o 
   2   1   5        2.22        2.53      0.78 o 
   3   1   5       87.73       82.11      2.83 o 
   4   1   5        0.20        0.37      1.29 o 
   5   1   5        5.51        5.19      1.56 o 
   6   1   5        3.77        7.07      1.85 o 
   7   1   5        2.16        4.05      1.89 o 
  -7   2   5        0.07        1.06      1.52 o 
  -6   2   5        1.21        4.49      1.46 o 
  -5   2   5        0.06        1.66      1.17 o 
  -4   2   5       18.01       13.46      1.74 o 
  -3   2   5       18.58       14.91      1.48 o 
  -2   2   5      197.33      201.45      3.60 o 
  -1   2   5        0.12        0.25      0.70 o 
   0   2   5        5.00        4.67      0.45 o 
   1   2   5       46.43       37.34      1.69 o 
   2   2   5       79.91       78.80      2.58 o 
   3   2   5       18.48       19.87      1.69 o 
   4   2   5       23.43       24.23      2.15 o 
   5   2   5        0.80        0.60      1.37 o 
   6   2   5       17.44       20.08      2.70 o 
   7   2   5        0.52        1.38      2.08 o 
  -7   3   5        5.57        7.30      2.07 o 
  -6   3   5        1.38        0.13      1.79 o 
  -5   3   5        4.82        3.75      1.46 o 
  -4   3   5       19.68       19.48      1.89 o 
  -3   3   5      141.46      137.44      3.74 o 
  -2   3   5        8.55       12.60      1.17 o 
  -1   3   5       35.57       40.22      1.86 o 
   0   3   5      367.36      446.60      3.42 o 
   1   3   5      112.94      106.44      2.87 o 
   2   3   5       15.20       17.01      1.48 o 
   3   3   5       66.86       68.62      2.83 o 
   4   3   5        1.70        1.17      1.44 o 
   5   3   5       54.32       62.22      3.51 o 
   6   3   5        1.13        0.59      2.10 o 
  -7   4   5        8.53        8.25      2.29 o 
  -6   4   5        3.07        3.21      1.70 o 
  -5   4   5       52.69       59.96      3.21 o 
  -4   4   5        0.07        1.07      1.28 o 
  -3   4   5       75.92       77.63      2.85 o 
  -2   4   5        2.03        3.34      1.01 o 
  -1   4   5      343.45      341.03      4.76 o 
   0   4   5       15.04       15.13      1.85 o 
   1   4   5      340.89      327.47      4.96 o 
   2   4   5        2.44        1.37      1.07 o 
   3   4   5       18.92       18.92      1.90 o 
   4   4   5        0.17        2.20      1.44 o 
   5   4   5        1.53        0.41      1.83 o 
   6   4   5        2.48        1.06      2.08 o 
  -6   5   5        0.37        2.39      1.61 o 
  -5   5   5        0.70        1.42      1.75 o 
  -4   5   5        0.48        1.76      1.24 o 
  -3   5   5       10.62        9.63      1.67 o 
  -2   5   5       12.60       14.24      1.44 o 
  -1   5   5       62.43       53.16      2.48 o 
   0   5   5        6.48        9.93      1.22 o 
   1   5   5      209.12      173.36      4.10 o 
   2   5   5        2.41        4.72      1.11 o 
   3   5   5       20.88       22.11      2.22 o 
   4   5   5        0.41        0.00      1.60 o 
   5   5   5       19.52       24.75      2.68 o 
  -6   6   5        1.45        6.44      1.61 o 
  -5   6   5       46.69       55.94      3.43 o 
  -4   6   5       12.46       17.09      2.00 o 
  -3   6   5       31.54       29.11      2.38 o 
  -2   6   5        1.86        2.23      1.13 o 
  -1   6   5       59.83       57.72      2.62 o 
   0   6   5       57.35       69.54      2.03 o 
   1   6   5       12.23       13.69      1.60 o 
   2   6   5        6.24        4.58      1.50 o 
   3   6   5       20.03       25.48      2.37 o 
   4   6   5        5.96        4.78      2.08 o 
   5   6   5        0.67        0.15      1.89 o 
  -5   7   5        9.09        8.28      2.10 o 
  -4   7   5       11.58       11.60      2.00 o 
  -3   7   5        5.10        4.85      1.66 o 
  -2   7   5       27.13       28.94      2.27 o 
  -1   7   5       22.97       23.97      1.99 o 
   0   7   5       18.89       24.81      1.39 o 
   1   7   5       27.87       29.93      2.25 o 
   2   7   5       25.83       27.11      2.45 o 
   3   7   5       18.34       21.98      2.33 o 
   4   7   5        9.39       11.77      2.00 o 
  -4   8   5        0.64        0.48      1.62 o 
  -3   8   5       24.17       24.31      2.38 o 
  -2   8   5        3.04        3.35      1.58 o 
  -1   8   5       28.40       25.52      2.25 o 
   0   8   5        0.16        1.16      0.73 o 
   1   8   5       12.43       12.86      2.10 o 
   2   8   5        2.68        0.71      1.56 o 
   3   8   5        3.90        3.61      1.75 o 
  -3   9   5        0.02        0.23      1.51 o 
  -2   9   5       14.17       12.85      1.89 o 
  -1   9   5        1.82        3.56      1.38 o 
   0   9   5        9.38       11.83      1.20 o 
   1   9   5        4.67        4.02      1.49 o 
   0 -11   6        7.00        8.12      2.45 o 
   1 -11   6        2.46        0.45      1.73 o 
  -2 -10   6        2.28        2.64      1.52 o 
  -1 -10   6        5.20        7.19      1.34 o 
   0 -10   6        0.05        1.23      0.88 o 
   1 -10   6        1.66        0.66      1.50 o 
   2 -10   6        0.61        1.11      1.68 o 
   3 -10   6        0.90        0.81      1.91 o 
  -4  -9   6        1.00        2.31      1.84 o 
  -3  -9   6        2.14        1.79      1.49 o 
  -2  -9   6        1.39        3.32      1.44 o 
  -1  -9   6        0.02        2.10      1.24 o 
   0  -9   6        0.05        0.09      0.99 o 
   1  -9   6        4.07        2.46      1.50 o 
   2  -9   6        2.75        2.98      1.57 o 
   3  -9   6        2.61        1.27      1.93 o 
   4  -9   6        0.15        0.41      1.82 o 
  -4  -8   6        0.40        1.65      1.68 o 
  -3  -8   6        3.32        2.97      1.80 o 
  -2  -8   6        4.88        5.83      1.49 o 
  -1  -8   6        0.14        0.09      1.21 o 
   0  -8   6        8.38        8.85      1.59 o 
   1  -8   6       12.91       11.50      1.67 o 
   2  -8   6       16.88       18.36      2.05 o 
   3  -8   6       22.61       23.00      2.54 o 
   4  -8   6        5.64        6.54      1.96 o 
   5  -8   6        1.56        2.30      2.25 o 
  -5  -7   6        5.78        1.77      2.23 o 
  -4  -7   6       36.05       39.69      3.08 o 
  -3  -7   6       35.03       37.10      2.85 o 
  -2  -7   6       77.50       76.21      3.22 o 
  -1  -7   6       50.94       52.03      2.55 o 
   0  -7   6       54.21       66.13      3.00 o 
   1  -7   6       26.84       29.90      2.16 o 
   2  -7   6      112.15      110.26      3.69 o 
   3  -7   6        0.91        0.53      1.51 o 
   4  -7   6       36.39       42.15      2.98 o 
   5  -7   6        6.23        6.46      2.17 o 
   6  -7   6       14.48       15.84      2.47 o 
  -6  -6   6       16.48       16.85      2.78 o 
  -5  -6   6        0.19        1.18      1.83 o 
  -4  -6   6       68.12       73.78      3.72 o 
  -3  -6   6       22.26       22.51      2.22 o 
  -2  -6   6       57.06       59.25      2.67 o 
  -1  -6   6        1.88        1.42      1.10 o 
   0  -6   6      172.94      214.18      3.13 o 
   1  -6   6        1.07        1.51      1.01 o 
   2  -6   6        3.31        4.21      1.27 o 
   3  -6   6        4.20        3.97      1.47 o 
   4  -6   6       30.89       29.76      2.45 o 
   5  -6   6        5.03        8.07      1.69 o 
   6  -6   6       20.28       21.25      2.63 o 
  -6  -5   6       27.42       37.43      3.21 o 
  -5  -5   6        9.09        7.73      2.17 o 
  -4  -5   6        5.40        1.39      1.82 o 
  -3  -5   6       11.13       13.75      1.76 o 
  -2  -5   6       91.68       85.68      2.96 o 
  -1  -5   6       22.65       20.42      1.41 o 
   0  -5   6       82.70      113.52      2.01 o 
   1  -5   6        2.22        1.03      1.03 o 
   2  -5   6      216.06      209.12      4.33 o 
   3  -5   6       13.01       12.89      1.59 o 
   4  -5   6       25.14       28.67      2.19 o 
   5  -5   6       10.12       12.49      1.96 o 
   6  -5   6        0.61        0.89      1.60 o 
  -6  -4   6        0.76        1.13      2.00 o 
  -5  -4   6       16.31       15.97      2.37 o 
  -4  -4   6       37.31       42.33      2.82 o 
  -3  -4   6       21.88       21.50      1.88 o 
  -2  -4   6        9.47        8.00      1.39 o 
  -1  -4   6      105.12       96.65      2.68 o 
   0  -4   6       35.92       42.79      1.24 o 
   1  -4   6       61.91       63.63      2.14 o 
   2  -4   6       40.42       38.49      1.94 o 
   3  -4   6        1.61        1.64      1.08 o 
   4  -4   6        7.82        6.58      1.52 o 
   5  -4   6       10.12        9.57      1.90 o 
   6  -4   6        0.02        0.48      1.53 o 
  -7  -3   6        3.25        2.46      2.13 o 
  -6  -3   6        0.54        1.80      1.57 o 
  -5  -3   6        8.13        6.03      1.96 o 
  -4  -3   6        9.10       10.04      1.66 o 
  -3  -3   6        2.05        0.72      1.16 o 
  -2  -3   6       53.68       45.90      2.05 o 
  -1  -3   6        6.52        7.30      0.90 o 
   0  -3   6       43.94       47.67      1.27 o 
   1  -3   6        3.42        1.68      0.79 o 
   2  -3   6        2.89        4.52      0.91 o 
   3  -3   6        1.10        0.23      1.18 o 
   4  -3   6        0.15        1.23      1.23 o 
   5  -3   6        6.76        5.31      1.55 o 
   6  -3   6        0.41        1.88      1.34 o 
   7  -3   6        1.23        0.68      1.62 o 
  -7  -2   6        0.73        0.62      1.79 o 
  -6  -2   6        6.23        7.37      2.04 o 
  -5  -2   6       14.42       15.19      1.95 o 
  -4  -2   6        6.75        9.14      1.51 o 
  -3  -2   6        0.21        0.61      0.89 o 
  -2  -2   6      129.82      120.70      3.08 o 
  -1  -2   6      189.48      151.39      3.16 o 
   0  -2   6        8.55        8.30      0.79 o 
   1  -2   6       68.35       61.76      2.13 o 
   2  -2   6       80.57       70.44      2.38 o 
   3  -2   6       11.57       11.25      1.19 o 
   4  -2   6       15.10       15.94      1.61 o 
   5  -2   6        2.72        2.32      1.32 o 
   6  -2   6        1.06        1.41      1.71 o 
   7  -2   6        1.26        0.98      1.61 o 
  -7  -1   6        5.67        5.61      2.15 o 
  -6  -1   6        0.03        0.00      1.50 o 
  -5  -1   6        5.67        4.40      1.76 o 
  -4  -1   6       15.77       16.26      1.82 o 
  -3  -1   6       17.23       15.05      1.59 o 
  -2  -1   6        3.91        2.69      0.83 o 
  -1  -1   6        7.05        3.95      0.76 o 
   0  -1   6        4.75        4.39      0.51 o 
   1  -1   6        0.89        0.28      0.60 o 
   2  -1   6        5.70        6.65      1.00 o 
   3  -1   6        5.03        8.07      1.25 o 
   4  -1   6        3.56        5.21      1.17 o 
   5  -1   6        2.50        3.88      1.30 o 
   6  -1   6        0.30        0.53      1.50 o 
   7  -1   6        1.77        2.07      1.63 o 
  -7   0   6        0.23        0.14      1.79 o 
  -6   0   6        0.19        0.68      1.50 o 
  -5   0   6        0.08        1.23      1.14 o 
  -4   0   6        0.03        0.74      1.09 o 
  -3   0   6        4.54        6.80      1.16 o 
  -2   0   6        0.87        0.62      0.69 o 
  -1   0   6       17.48       14.81      1.11 o 
   0   0   6        3.97        5.80      0.92 o 
   1   0   6       19.72       20.44      1.28 o 
   2   0   6       13.95       12.43      1.17 o 
   3   0   6       19.52       17.30      1.82 o 
   4   0   6        4.10        4.23      1.39 o 
   5   0   6        0.65        0.35      1.41 o 
   6   0   6        0.63        4.57      1.58 o 
   7   0   6        0.45        2.00      1.60 o 
  -7   1   6        1.06        1.38      1.61 o 
  -6   1   6        2.12        3.26      1.66 o 
  -5   1   6        1.92        2.52      1.27 o 
  -4   1   6        0.00        0.95      0.99 o 
  -3   1   6        1.35        0.84      1.00 o 
  -2   1   6       14.08       14.51      1.28 o 
  -1   1   6       24.42       18.94      1.20 o 
   0   1   6        0.62        1.40      0.41 o 
   1   1   6       24.24       18.84      1.26 o 
   2   1   6        1.56        0.28      1.00 o 
   3   1   6       38.85       38.60      2.15 o 
   4   1   6        0.62        0.10      1.37 o 
   5   1   6        0.53        1.60      1.29 o 
   6   1   6        0.36        0.14      1.79 o 
  -7   2   6        0.38        0.62      1.58 o 
  -6   2   6        0.05        0.28      1.37 o 
  -5   2   6        1.32        1.29      1.32 o 
  -4   2   6        0.07        0.10      1.04 o 
  -3   2   6       14.40       14.23      1.43 o 
  -2   2   6       24.90       23.20      1.53 o 
  -1   2   6        7.24        6.41      0.84 o 
   0   2   6        1.46        0.88      0.48 o 
   1   2   6       14.60       10.08      1.07 o 
   2   2   6       30.55       25.10      1.71 o 
   3   2   6       17.45       18.77      1.61 o 
   4   2   6       11.79        8.94      1.87 o 
   5   2   6        0.59        1.69      1.53 o 
   6   2   6        2.60        3.00      2.15 o 
  -6   3   6        0.03        2.37      1.52 o 
  -5   3   6        0.27        0.11      1.35 o 
  -4   3   6       10.21       11.79      1.59 o 
  -3   3   6       43.90       38.44      2.27 o 
  -2   3   6       24.54       22.98      1.65 o 
  -1   3   6        6.41        5.91      1.01 o 
   0   3   6       49.50       51.37      1.59 o 
   1   3   6        4.11        2.75      0.97 o 
   2   3   6       13.29       11.68      1.35 o 
   3   3   6        6.11        6.42      1.51 o 
   4   3   6        0.59        1.99      1.39 o 
   5   3   6        1.07        0.13      1.90 o 
   6   3   6        1.94        2.16      2.16 o 
  -6   4   6        0.30        0.13      1.51 o 
  -5   4   6        2.33        1.45      1.51 o 
  -4   4   6        0.21        0.32      1.13 o 
  -3   4   6        0.92        2.24      1.09 o 
  -2   4   6       16.35       14.57      1.61 o 
  -1   4   6        0.05        1.37      0.87 o 
   0   4   6        4.57        6.38      1.11 o 
   1   4   6       46.17       42.19      2.14 o 
   2   4   6       21.29       21.69      1.81 o 
   3   4   6        1.97        2.88      1.42 o 
   4   4   6        8.50        9.56      1.90 o 
   5   4   6        1.20        4.78      1.76 o 
  -6   5   6        3.29        2.02      1.64 o 
  -5   5   6        6.10        8.23      2.02 o 
  -4   5   6       23.30       27.31      2.22 o 
  -3   5   6        0.16        0.58      1.08 o 
  -2   5   6       13.16       15.18      1.56 o 
  -1   5   6        8.32        9.40      1.42 o 
   0   5   6      150.90      171.37      5.29 o 
   1   5   6        1.67        1.18      1.24 o 
   2   5   6       11.20       12.44      1.74 o 
   3   5   6        7.81       10.72      1.70 o 
   4   5   6        1.97        2.16      1.70 o 
   5   5   6        0.05        1.65      1.63 o 
  -5   6   6        0.03        2.75      1.42 o 
  -4   6   6        0.01        0.58      1.49 o 
  -3   6   6        7.32        6.03      1.52 o 
  -2   6   6        1.03        2.94      1.03 o 
  -1   6   6        0.00        1.09      1.09 o 
   0   6   6       40.86       47.01      1.76 o 
   1   6   6        0.01        1.04      1.30 o 
   2   6   6        8.09        7.71      1.57 o 
   3   6   6        0.03        0.00      1.51 o 
   4   6   6        0.92        1.97      1.97 o 
  -4   7   6        4.30        4.33      1.69 o 
  -3   7   6        0.05        1.57      1.29 o 
  -2   7   6        0.58        1.66      1.26 o 
  -1   7   6        0.09        0.48      1.17 o 
   0   7   6        1.43        1.43      0.93 o 
   1   7   6        2.95        1.15      1.24 o 
   2   7   6        1.33        2.03      1.64 o 
   3   7   6        0.03        1.58      1.58 o 
  -3   8   6        2.25        4.94      1.35 o 
  -2   8   6        3.52        2.01      1.49 o 
  -1   8   6       10.03       14.44      1.90 o 
   0   8   6        0.42        0.24      0.86 o 
   1   8   6        7.61        7.54      1.97 o 
   2   8   6        1.86        2.98      1.54 o 
  -1   9   6        6.62        8.78      1.67 o 
  -2 -10   7        0.13        1.48      1.48 o 
  -1 -10   7       12.96       13.58      1.90 o 
   0 -10   7        0.46        1.06      0.96 o 
   1 -10   7       13.83       18.43      2.27 o 
   2 -10   7        0.75        0.91      1.68 o 
  -3  -9   7        2.43        2.68      1.97 o 
  -2  -9   7        0.10        2.35      1.22 o 
  -1  -9   7        0.28        0.21      1.41 o 
   0  -9   7        2.19        2.14      0.96 o 
   1  -9   7        0.06        1.21      1.43 o 
   2  -9   7        5.95        2.92      1.85 o 
   3  -9   7        0.48        1.46      1.74 o 
   4  -9   7        6.31        9.08      2.22 o 
  -4  -8   7        2.69        0.50      1.76 o 
  -3  -8   7        0.15        1.41      1.67 o 
  -2  -8   7        7.95        6.44      1.54 o 
  -1  -8   7        0.13        1.89      1.16 o 
   0  -8   7       17.35       18.78      2.14 o 
   1  -8   7        0.01        0.49      1.20 o 
   2  -8   7        1.21        1.42      1.26 o 
   3  -8   7        2.35        3.77      1.62 o 
   4  -8   7        2.50        0.39      1.93 o 
   5  -8   7        0.50        0.58      1.81 o 
  -5  -7   7        1.16        0.41      1.91 o 
  -4  -7   7        0.86        1.23      1.79 o 
  -3  -7   7        1.30        1.44      1.57 o 
  -2  -7   7        4.18        5.44      1.33 o 
  -1  -7   7        0.03        0.00      1.16 o 
   0  -7   7        0.00        2.12      2.12 o 
   1  -7   7        9.51       10.42      1.58 o 
   2  -7   7       33.95       39.31      2.45 o 
   3  -7   7        2.30        2.96      1.69 o 
   4  -7   7        1.71        3.17      1.74 o 
   5  -7   7       14.29       17.27      2.48 o 
  -5  -6   7        6.45        6.86      2.09 o 
  -4  -6   7        0.94        0.36      1.59 o 
  -3  -6   7        1.76        1.95      1.57 o 
  -2  -6   7        1.56        1.50      1.20 o 
  -1  -6   7       70.43       62.99      2.62 o 
   0  -6   7        0.76        1.03      0.71 o 
   1  -6   7       30.73       31.36      1.97 o 
   2  -6   7       73.68       67.59      3.11 o 
   3  -6   7       17.79       19.64      2.08 o 
   4  -6   7       17.28       12.18      2.14 o 
   5  -6   7        9.29       10.38      1.99 o 
   6  -6   7        2.09        0.79      1.74 o 
  -6  -5   7        4.28        2.80      1.87 o 
  -5  -5   7        5.27        7.17      2.06 o 
  -4  -5   7       66.04       63.25      3.44 o 
  -3  -5   7       19.52       16.63      2.00 o 
  -2  -5   7      110.36      101.24      3.35 o 
  -1  -5   7        4.51        3.68      1.09 o 
   0  -5   7       69.47       81.50      1.88 o 
   1  -5   7       12.43       12.46      1.41 o 
   2  -5   7       36.93       30.83      2.06 o 
   3  -5   7       30.74       33.54      2.27 o 
   4  -5   7       16.09       14.64      1.92 o 
   5  -5   7        0.33        1.64      1.53 o 
   6  -5   7        9.15        7.57      1.75 o 
  -6  -4   7        4.28        7.98      2.08 o 
  -5  -4   7        1.43        1.87      1.67 o 
  -4  -4   7        2.12        3.82      1.29 o 
  -3  -4   7        0.16        1.60      1.21 o 
  -2  -4   7        9.81       10.69      1.38 o 
  -1  -4   7       75.12       66.44      2.36 o 
   0  -4   7        7.27        6.09      0.79 o 
   1  -4   7       77.23       71.41      2.44 o 
   2  -4   7       36.68       36.05      2.05 o 
   3  -4   7      105.36      109.24      3.56 o 
   4  -4   7        6.77        7.19      1.71 o 
   5  -4   7        1.51        1.51      1.65 o 
   6  -4   7        2.37        0.12      1.56 o 
  -6  -3   7        0.59        0.00      1.80 o 
  -5  -3   7        5.13        3.90      1.88 o 
  -4  -3   7       52.28       53.33      3.00 o 
  -3  -3   7      128.67      125.48      3.82 o 
  -2  -3   7       29.06       28.58      1.70 o 
  -1  -3   7        0.39        0.12      0.79 o 
   0  -3   7      216.83      271.77      2.85 o 
   1  -3   7        2.08        1.85      0.75 o 
   2  -3   7        6.94        7.03      1.27 o 
   3  -3   7        1.18        1.99      1.08 o 
   4  -3   7        9.11        8.61      1.59 o 
   5  -3   7        1.67        1.18      1.44 o 
   6  -3   7        4.28        2.38      1.92 o 
  -6  -2   7       10.38       10.86      2.16 o 
  -5  -2   7        1.71        0.72      1.48 o 
  -4  -2   7        0.00        1.02      1.10 o 
  -3  -2   7       19.29       17.42      1.74 o 
  -2  -2   7       21.61       21.34      1.62 o 
  -1  -2   7       11.90       10.49      1.01 o 
   0  -2   7       19.96       17.94      0.91 o 
   1  -2   7        1.39        1.89      0.79 o 
   2  -2   7       50.05       43.72      2.13 o 
   3  -2   7       10.29       10.69      1.40 o 
   4  -2   7       13.01       11.79      1.62 o 
   5  -2   7        7.47       11.65      1.91 o 
   6  -2   7        1.84        0.55      1.74 o 
  -6  -1   7        1.00        0.85      1.57 o 
  -5  -1   7        2.12        0.24      1.69 o 
  -4  -1   7       17.89       20.59      1.90 o 
  -3  -1   7        9.09       10.80      1.44 o 
  -2  -1   7       35.81       28.88      1.80 o 
  -1  -1   7       38.76       31.90      1.68 o 
   0  -1   7        1.35        1.45      0.43 o 
   1  -1   7       89.91       77.57      2.56 o 
   2  -1   7       35.11       30.55      1.86 o 
   3  -1   7       32.34       37.77      2.16 o 
   4  -1   7       28.31       27.21      2.24 o 
   5  -1   7       13.95       16.14      2.19 o 
   6  -1   7       10.29       10.64      2.19 o 
  -7   0   7        3.48        4.38      1.87 o 
  -6   0   7        2.07        1.99      1.70 o 
  -5   0   7       22.44       20.25      2.35 o 
  -4   0   7       14.11       15.19      1.75 o 
  -3   0   7       35.50       33.48      2.12 o 
  -2   0   7       12.95       11.37      1.36 o 
  -1   0   7      115.39      100.08      2.74 o 
   0   0   7       64.80       65.81      1.57 o 
   1   0   7       42.98       40.18      1.93 o 
   2   0   7       11.88       10.72      1.38 o 
   3   0   7        5.74        5.71      1.30 o 
   4   0   7        2.70        0.77      1.48 o 
   5   0   7        6.21        5.89      1.78 o 
   6   0   7        2.46        2.69      2.01 o 
  -6   1   7        6.02        3.17      1.97 o 
  -5   1   7        4.16        4.07      1.49 o 
  -4   1   7        2.66        0.62      1.24 o 
  -3   1   7        3.16        2.65      1.16 o 
  -2   1   7        0.00        0.15      0.78 o 
  -1   1   7        5.53        4.70      0.95 o 
   0   1   7        1.97        2.97      0.52 o 
   1   1   7       16.82       14.18      1.31 o 
   2   1   7        5.14        5.73      1.12 o 
   3   1   7       27.19       31.26      2.17 o 
   4   1   7        0.51        0.12      1.35 o 
   5   1   7        4.42        5.83      1.62 o 
   6   1   7        0.33        2.16      1.62 o 
  -6   2   7        0.04        0.43      1.60 o 
  -5   2   7        1.48        1.62      1.40 o 
  -4   2   7        0.58        3.26      1.07 o 
  -3   2   7       22.39       22.62      1.89 o 
  -2   2   7        0.74        1.71      0.78 o 
  -1   2   7       22.00       19.84      1.44 o 
   0   2   7        4.75        5.72      0.64 o 
   1   2   7        6.53        6.25      0.98 o 
   2   2   7        6.22        7.29      1.11 o 
   3   2   7        9.81        9.26      1.68 o 
   4   2   7        0.30        0.36      1.33 o 
   5   2   7        4.45        5.51      2.01 o 
   6   2   7        1.78        3.49      2.01 o 
  -6   3   7        1.96        2.14      1.53 o 
  -5   3   7        0.93        0.76      1.47 o 
  -4   3   7        0.68        0.54      1.46 o 
  -3   3   7        0.31        1.03      1.03 o 
  -2   3   7        0.15        0.08      0.93 o 
  -1   3   7        7.14        7.98      1.24 o 
   0   3   7       30.29       33.40      1.38 o 
   1   3   7        0.00        1.13      0.82 o 
   2   3   7        3.41        2.51      1.16 o 
   3   3   7       21.56       21.51      2.13 o 
   4   3   7        0.47        1.02      1.50 o 
   5   3   7        1.28        0.00      1.95 o 
  -6   4   7        0.00        1.85      1.85 o 
  -5   4   7        1.64        1.13      1.58 o 
  -4   4   7        0.01        2.53      1.11 o 
  -3   4   7       28.65       30.23      2.22 o 
  -2   4   7        4.42        3.52      1.23 o 
  -1   4   7        7.99        5.54      1.26 o 
   0   4   7       54.84       55.67      2.61 o 
   1   4   7       30.15       25.94      2.01 o 
   2   4   7        5.06        7.66      1.25 o 
   3   4   7        0.35        0.92      1.54 o 
   4   4   7        2.58        3.38      1.83 o 
   5   4   7        3.47        5.21      2.25 o 
  -5   5   7        2.55        2.13      1.53 o 
  -4   5   7        4.75        7.06      1.66 o 
  -3   5   7        6.02        6.42      1.50 o 
  -2   5   7       15.84       17.28      1.73 o 
  -1   5   7        0.13        1.04      1.04 o 
   0   5   7        2.01        2.09      0.66 o 
   1   5   7        2.55        4.68      1.31 o 
   2   5   7        0.39        3.33      1.29 o 
   3   5   7        4.27        4.63      1.83 o 
   4   5   7        1.20        2.29      1.78 o 
  -5   6   7        2.54        5.41      1.73 o 
  -4   6   7        0.25        0.23      1.43 o 
  -3   6   7        3.63        5.84      1.44 o 
  -2   6   7        0.00        1.38      1.15 o 
  -1   6   7       11.89       10.06      1.70 o 
   0   6   7        0.15        0.47      0.75 o 
   1   6   7       20.86       18.56      1.92 o 
   2   6   7        0.31        1.40      1.45 o 
   3   6   7        0.01        1.65      1.65 o 
  -4   7   7        0.16        1.68      1.40 o 
  -3   7   7        0.90        2.51      1.38 o 
  -2   7   7        2.28        2.03      1.31 o 
  -1   7   7        1.82        2.10      1.33 o 
   0   7   7        1.19        0.71      1.24 o 
   1   7   7       10.86        7.91      1.70 o 
   2   7   7        0.88        1.57      1.57 o 
  -2   8   7        2.27        3.14      1.44 o 
  -1   8   7        0.35        1.07      1.24 o 
   0   8   7       13.76       17.71      1.30 o 
   1   8   7        1.26        0.59      1.46 o 
  -1 -10   8        0.29        0.78      1.52 o 
   0 -10   8        7.31       13.57      1.43 o 
   1 -10   8        2.62        1.11      1.90 o 
  -2  -9   8        0.00        0.10      1.41 o 
  -1  -9   8        0.04        0.21      1.24 o 
   0  -9   8        0.26        0.90      1.44 o 
   1  -9   8        2.54        2.09      1.53 o 
   2  -9   8        0.31        2.26      1.45 o 
   3  -9   8        3.07        1.50      2.13 o 
  -3  -8   8        8.34       11.47      1.97 o 
  -2  -8   8        0.22        0.11      1.49 o 
  -1  -8   8       19.37       17.70      1.91 o 
   0  -8   8        4.01        6.37      3.24 o 
   1  -8   8        9.70       12.04      1.84 o 
   2  -8   8        0.24        1.74      1.37 o 
   3  -8   8        5.36        5.28      1.84 o 
   4  -8   8        0.03        1.84      1.84 o 
  -4  -7   8        1.16        1.11      1.70 o 
  -3  -7   8        1.30        4.18      1.49 o 
  -2  -7   8        4.91        3.35      1.63 o 
  -1  -7   8        2.82        0.45      1.34 o 
   0  -7   8       26.93       35.11      1.61 o 
   1  -7   8        0.65        0.47      1.10 o 
   2  -7   8        9.47        7.77      1.82 o 
   3  -7   8        2.00        1.15      1.77 o 
   4  -7   8       14.87       16.65      2.17 o 
   5  -7   8        3.84        4.78      1.95 o 
  -5  -6   8       10.76       10.58      2.46 o 
  -4  -6   8       17.16       18.86      2.35 o 
  -3  -6   8       44.97       49.45      2.93 o 
  -2  -6   8       42.44       38.41      2.49 o 
  -1  -6   8       73.52       62.62      2.85 o 
   0  -6   8       58.60       68.55      2.21 o 
   1  -6   8      140.53      133.56      3.87 o 
   2  -6   8       33.43       33.94      2.43 o 
   3  -6   8      150.95      152.79      4.69 o 
   4  -6   8        9.64        9.36      1.85 o 
   5  -6   8       26.68       28.93      2.80 o 
  -5  -5   8       18.99       22.58      2.40 o 
  -4  -5   8        4.52        3.21      1.85 o 
  -3  -5   8       91.20       98.71      3.75 o 
  -2  -5   8       12.92       10.94      1.71 o 
  -1  -5   8       64.59       55.25      2.45 o 
   0  -5   8        1.68        3.64      0.77 o 
   1  -5   8       42.20       36.71      2.06 o 
   2  -5   8       14.79       11.46      1.70 o 
   3  -5   8        0.07        2.40      1.39 o 
   4  -5   8        0.22        1.63      1.63 o 
   5  -5   8       15.79       18.26      2.09 o 
  -6  -4   8        3.26        5.11      1.96 o 
  -5  -4   8        2.33        1.26      1.96 o 
  -4  -4   8        0.01        2.77      1.40 o 
  -3  -4   8       28.65       23.92      2.41 o 
  -2  -4   8       29.22       26.73      2.00 o 
  -1  -4   8        1.38        0.95      0.95 o 
   0  -4   8        3.88        3.92      0.81 o 
   1  -4   8        0.15        0.91      1.01 o 
   2  -4   8       99.68       87.01      3.18 o 
   3  -4   8        5.47        7.39      1.44 o 
   4  -4   8       18.03       16.84      2.36 o 
   5  -4   8        0.15        0.49      1.51 o 
   6  -4   8        2.28        0.26      1.90 o 
  -6  -3   8        1.04        3.78      1.58 o 
  -5  -3   8        0.00        0.50      1.50 o 
  -4  -3   8       55.77       55.67      3.21 o 
  -3  -3   8       48.53       40.28      2.61 o 
  -2  -3   8       43.53       40.51      2.13 o 
  -1  -3   8       11.20        9.38      1.26 o 
   0  -3   8       56.28       62.10      1.94 o 
   1  -3   8       30.62       28.76      1.81 o 
   2  -3   8        4.89        4.12      1.30 o 
   3  -3   8       36.10       35.87      2.32 o 
   4  -3   8        9.71       10.79      1.90 o 
   5  -3   8       10.64        9.56      1.86 o 
   6  -3   8        9.97       11.28      2.07 o 
  -6  -2   8        2.06        3.28      1.82 o 
  -5  -2   8       21.49       23.50      2.58 o 
  -4  -2   8        1.29        0.54      1.57 o 
  -3  -2   8       47.55       44.72      2.58 o 
  -2  -2   8        4.73        4.87      1.23 o 
  -1  -2   8       65.25       57.40      2.32 o 
   0  -2   8       11.59       11.57      2.04 o 
   1  -2   8       70.06       66.77      2.53 o 
   2  -2   8        0.20        0.35      1.05 o 
   3  -2   8        7.87        5.65      1.49 o 
   4  -2   8        1.56        1.28      1.79 o 
   5  -2   8       17.47       22.56      2.45 o 
   6  -2   8        3.31        4.40      2.10 o 
  -6  -1   8        7.87        5.55      2.18 o 
  -5  -1   8       12.53       18.53      2.06 o 
  -4  -1   8       52.49       55.25      3.05 o 
  -3  -1   8        0.13        2.31      1.02 o 
  -2  -1   8       90.44       88.14      3.02 o 
  -1  -1   8       45.09       40.10      2.05 o 
   0  -1   8      447.96      528.58      4.26 o 
   1  -1   8       18.20       19.15      1.55 o 
   2  -1   8      152.69      146.98      4.06 o 
   3  -1   8       22.55       24.36      2.14 o 
   4  -1   8       58.28       63.29      3.41 o 
   5  -1   8        3.89        5.93      1.77 o 
   6  -1   8       17.36       18.07      2.74 o 
  -6   0   8       43.52       51.17      3.57 o 
  -5   0   8        0.02        1.63      1.63 o 
  -4   0   8       66.98       78.16      3.57 o 
  -3   0   8        9.63       11.33      1.57 o 
  -2   0   8      187.74      168.60      4.20 o 
  -1   0   8        4.29        3.69      1.10 o 
   0   0   8       97.11      107.12      2.23 o 
   1   0   8        0.00        0.15      0.87 o 
   2   0   8       88.72       85.44      3.15 o 
   3   0   8        4.92        8.23      1.57 o 
   4   0   8       43.18       48.76      3.20 o 
   5   0   8        3.25        1.85      2.08 o 
   6   0   8       14.57       20.26      2.67 o 
  -6   1   8        6.60        5.40      2.35 o 
  -5   1   8        1.05        4.36      1.62 o 
  -4   1   8       17.14       21.47      2.17 o 
  -3   1   8        5.83        5.02      1.43 o 
  -2   1   8       17.12       12.82      1.57 o 
  -1   1   8       32.61       26.28      1.77 o 
   0   1   8       21.41       22.82      1.07 o 
   1   1   8       45.32       41.46      2.11 o 
   2   1   8       28.84       25.70      2.17 o 
   3   1   8       24.35       26.89      2.19 o 
   4   1   8       11.67       14.11      2.15 o 
   5   1   8       11.01       13.06      2.40 o 
  -6   2   8        0.82        3.99      1.60 o 
  -5   2   8       33.58       40.06      2.85 o 
  -4   2   8        3.49        3.97      1.49 o 
  -3   2   8       68.12       67.21      3.13 o 
  -2   2   8        4.32        5.11      1.19 o 
  -1   2   8       95.40       80.76      2.76 o 
   0   2   8        0.32        0.41      0.55 o 
   1   2   8       90.31       77.46      2.96 o 
   2   2   8        6.42        4.62      1.36 o 
   3   2   8       30.92       35.95      2.63 o 
   4   2   8        8.05        9.62      2.05 o 
   5   2   8       18.36       19.80      3.04 o 
  -5   3   8       18.85       17.76      2.59 o 
  -4   3   8        4.68        4.23      1.60 o 
  -3   3   8       22.36       23.61      1.99 o 
  -2   3   8       35.53       33.14      2.19 o 
  -1   3   8       48.89       39.28      2.18 o 
   0   3   8        9.04       10.85      0.91 o 
   1   3   8       24.79       22.01      1.71 o 
   2   3   8       14.19       17.34      1.97 o 
   3   3   8       28.15       30.54      2.55 o 
   4   3   8        3.01        2.06      1.92 o 
   5   3   8        2.61        1.40      1.89 o 
  -5   4   8        0.00        0.12      1.48 o 
  -4   4   8        0.41        1.15      1.35 o 
  -3   4   8        3.29        2.35      1.29 o 
  -2   4   8        4.03        2.78      1.13 o 
  -1   4   8        2.19        2.49      1.05 o 
   0   4   8        0.04        0.16      0.67 o 
   1   4   8        1.92        1.90      1.08 o 
   2   4   8        7.21        6.08      1.63 o 
   3   4   8        0.00        0.37      1.38 o 
   4   4   8        6.14        4.02      1.85 o 
  -4   5   8        9.65        8.65      1.67 o 
  -3   5   8        0.70        2.44      1.19 o 
  -2   5   8       19.92       16.26      1.85 o 
  -1   5   8        1.50        2.01      1.20 o 
   0   5   8       15.90       16.77      1.13 o 
   1   5   8       12.81       10.79      1.57 o 
   2   5   8       17.47       19.16      2.12 o 
   3   5   8        0.03        1.59      1.59 o 
  -4   6   8        8.20       10.53      1.77 o 
  -3   6   8        0.60        1.37      1.37 o 
  -2   6   8        3.51        5.20      1.16 o 
  -1   6   8        0.68        0.47      1.14 o 
   0   6   8       27.67       34.61      2.24 o 
   1   6   8       16.05       12.19      1.90 o 
   2   6   8        4.61        4.52      1.66 o 
  -2   7   8        6.09        6.54      1.60 o 
  -1   7   8        8.81        7.78      1.61 o 
   0   7   8        0.15        1.16      1.16 o 
   1   7   8        1.37        2.46      1.52 o 
  -1  -9   9        0.76        0.11      1.45 o 
   0  -9   9        4.15        3.94      1.24 o 
   1  -9   9        1.14        2.17      1.41 o 
   2  -9   9        8.69        9.41      2.05 o 
  -3  -8   9        0.41        1.62      1.62 o 
  -2  -8   9       10.46        9.78      2.07 o 
  -1  -8   9        0.45        1.54      1.39 o 
   0  -8   9        7.72       12.39      1.29 o 
   1  -8   9        0.09        1.23      1.45 o 
   2  -8   9        3.85        3.61      1.64 o 
   3  -8   9        2.41        1.93      1.70 o 
  -4  -7   9        0.20        0.49      1.51 o 
  -3  -7   9        6.90        6.98      1.87 o 
  -2  -7   9        0.09        3.24      1.18 o 
  -1  -7   9       23.68       23.49      2.07 o 
   0  -7   9        0.05        1.67      0.83 o 
   1  -7   9       19.94       19.42      2.18 o 
   2  -7   9        1.33        1.48      1.48 o 
   3  -7   9        3.10        3.71      1.77 o 
   4  -7   9        1.45        1.28      1.66 o 
  -4  -6   9        0.28        1.07      1.62 o 
  -3  -6   9        2.27        3.38      1.54 o 
  -2  -6   9        0.94        2.65      1.03 o 
  -1  -6   9        6.24        6.89      1.29 o 
   0  -6   9        9.38        8.47      1.09 o 
   1  -6   9       17.21       14.95      1.87 o 
   2  -6   9        0.37        0.30      1.39 o 
   3  -6   9        3.52        3.74      1.69 o 
   4  -6   9        0.14        0.49      1.60 o 
  -5  -5   9       28.55       25.85      2.56 o 
  -4  -5   9        1.24        1.63      1.50 o 
  -3  -5   9       28.19       27.37      2.32 o 
  -2  -5   9        0.11        0.46      1.24 o 
  -1  -5   9       97.13       75.08      3.00 o 
   0  -5   9       14.25       16.90      1.18 o 
   1  -5   9       53.35       41.55      2.47 o 
   2  -5   9        2.38        2.35      1.52 o 
   3  -5   9       48.45       43.88      3.04 o 
   4  -5   9        2.07        3.36      1.51 o 
   5  -5   9        8.24        8.60      2.08 o 
  -5  -4   9        6.02        5.27      2.02 o 
  -4  -4   9        7.04        9.39      1.75 o 
  -3  -4   9       41.50       39.13      2.72 o 
  -2  -4   9       50.74       42.34      2.40 o 
  -1  -4   9       11.81        6.50      1.34 o 
   0  -4   9       75.02       82.48      4.50 o 
   1  -4   9       30.24       25.71      1.90 o 
   2  -4   9      123.39      119.39      3.87 o 
   3  -4   9       29.50       27.93      2.42 o 
   4  -4   9       30.83       29.99      2.60 o 
   5  -4   9        5.11        2.11      1.98 o 
  -5  -3   9        0.82        2.09      1.78 o 
  -4  -3   9       18.74       18.34      2.56 o 
  -3  -3   9        1.51        0.82      1.44 o 
  -2  -3   9       28.31       26.63      2.06 o 
  -1  -3   9        0.19        0.70      0.88 o 
   0  -3   9        0.75        1.64      0.68 o 
   1  -3   9        0.08        0.51      1.15 o 
   2  -3   9        2.23        1.14      1.58 o 
   3  -3   9       12.86       17.34      2.03 o 
   4  -3   9        6.42        6.79      2.01 o 
   5  -3   9        0.74        3.82      1.74 o 
  -5  -2   9        2.60        4.80      1.80 o 
  -4  -2   9       43.87       48.73      3.18 o 
  -3  -2   9        4.58        6.70      1.55 o 
  -2  -2   9      231.78      226.72      5.04 o 
  -1  -2   9       18.04       13.19      1.60 o 
   0  -2   9      123.74      144.82      6.41 o 
   1  -2   9       14.86       14.39      1.63 o 
   2  -2   9      214.01      215.72      5.20 o 
   3  -2   9       43.77       42.51      3.10 o 
   4  -2   9       75.73       83.28      4.02 o 
   5  -2   9        4.01        3.57      2.14 o 
  -5  -1   9       20.83       26.75      2.73 o 
  -4  -1   9       78.29       84.12      3.92 o 
  -3  -1   9      174.78      179.65      5.04 o 
  -2  -1   9       53.94       49.79      2.62 o 
  -1  -1   9       91.70       85.16      3.01 o 
   0  -1   9      126.65      140.48      2.57 o 
   1  -1   9      106.68      101.74      3.36 o 
   2  -1   9       19.74       17.98      1.93 o 
   3  -1   9       60.29       67.66      3.36 o 
   4  -1   9        7.21        5.80      2.25 o 
   5  -1   9       27.71       33.23      2.93 o 
  -5   0   9       33.54       44.77      3.17 o 
  -4   0   9       15.95       21.23      2.43 o 
  -3   0   9       34.98       36.57      2.53 o 
  -2   0   9       23.21       21.62      1.87 o 
  -1   0   9       87.99       75.68      2.98 o 
   0   0   9       29.45       36.34      2.37 o 
   1   0   9       67.83       61.21      2.91 o 
   2   0   9       39.28       36.15      2.51 o 
   3   0   9        9.68        6.79      1.83 o 
   4   0   9       28.60       30.44      3.10 o 
   5   0   9        2.93        2.59      1.98 o 
  -5   1   9        0.51        1.81      1.53 o 
  -4   1   9       64.68       68.15      3.65 o 
  -3   1   9        2.04        1.25      1.41 o 
  -2   1   9      115.58      109.25      3.67 o 
  -1   1   9        4.15        2.17      1.17 o 
   0   1   9      210.17      214.86      3.17 o 
   1   1   9       14.31       14.19      1.62 o 
   2   1   9       89.09       87.88      3.56 o 
   3   1   9        2.46        2.39      1.63 o 
   4   1   9       27.30       27.41      2.77 o 
   5   1   9        0.01        0.47      1.82 o 
  -5   2   9        0.29        0.40      1.62 o 
  -4   2   9       13.68       13.51      2.28 o 
  -3   2   9        0.72        1.56      1.43 o 
  -2   2   9       10.71        8.85      1.62 o 
  -1   2   9        3.03        3.09      1.05 o 
   0   2   9        0.23        1.19      0.65 o 
   1   2   9       16.00       14.73      1.61 o 
   2   2   9        0.09        0.74      1.12 o 
   3   2   9       20.33       26.91      2.49 o 
   4   2   9        0.00        0.28      1.80 o 
  -5   3   9       15.15       16.98      2.40 o 
  -4   3   9        6.04        4.79      1.55 o 
  -3   3   9       53.96       55.98      3.02 o 
  -2   3   9        7.41        4.34      1.41 o 
  -1   3   9       68.37       60.99      2.65 o 
   0   3   9        9.16        5.84      0.85 o 
   1   3   9       45.43       41.88      2.53 o 
   2   3   9        1.77        0.65      1.41 o 
   3   3   9       16.40       14.63      2.34 o 
   4   3   9        0.69        0.73      1.89 o 
  -4   4   9        0.08        0.24      1.31 o 
  -3   4   9       10.65        8.85      1.73 o 
  -2   4   9        0.60        1.33      1.00 o 
  -1   4   9       15.06        9.06      1.50 o 
   0   4   9        0.17        0.04      0.63 o 
   1   4   9       22.67       19.82      1.79 o 
   2   4   9        0.14        0.23      1.20 o 
   3   4   9        5.21        2.90      1.73 o 
  -3   5   9        2.81        2.61      1.32 o 
  -2   5   9        0.11        0.39      1.08 o 
  -1   5   9        6.02        8.50      1.27 o 
   0   5   9        4.24        2.66      0.77 o 
   1   5   9        0.00        1.35      1.16 o 
   2   5   9        0.04        1.32      1.37 o 
  -2   6   9        0.02        0.20      1.35 o 
  -1   6   9        0.62        1.26      1.26 o 
   0   6   9       10.19       12.51      1.17 o 
   1   6   9        0.29        0.77      1.19 o 
  -2  -8  10        0.04        1.56      1.29 o 
  -1  -8  10        0.29        0.41      1.45 o 
   0  -8  10        0.12        1.33      0.92 o 
   1  -8  10        2.46        3.25      1.62 o 
   2  -8  10        0.00        1.12      1.66 o 
  -3  -7  10        4.76        6.75      1.63 o 
  -2  -7  10        0.03        0.86      1.33 o 
  -1  -7  10        2.54        1.38      1.49 o 
   0  -7  10        0.01        0.79      0.92 o 
   1  -7  10        0.04        0.11      1.23 o 
   2  -7  10        1.04        2.22      1.34 o 
   3  -7  10        0.00        1.60      1.60 o 
  -3  -6  10        0.13        0.44      1.30 o 
  -2  -6  10        0.15        0.51      1.18 o 
  -1  -6  10        2.49        2.05      1.33 o 
   0  -6  10        0.29        1.23      1.64 o 
   1  -6  10        0.01        1.13      1.22 o 
   2  -6  10        5.06        0.89      1.42 o 
   3  -6  10        0.01        0.73      1.40 o 
   4  -6  10        1.46        1.14      1.66 o 
  -4  -5  10        8.11        5.72      1.89 o 
  -3  -5  10        0.75        1.42      1.34 o 
  -2  -5  10       19.09       15.08      1.96 o 
  -1  -5  10        2.88        3.93      1.31 o 
   0  -5  10       36.37       46.03      1.76 o 
   1  -5  10        0.14        1.87      1.21 o 
   2  -5  10        9.50        8.73      1.79 o 
   3  -5  10        0.52        1.18      1.50 o 
   4  -5  10        5.53        5.56      1.91 o 
  -4  -4  10        1.64        2.05      1.68 o 
  -3  -4  10        1.95        1.30      1.42 o 
  -2  -4  10        0.79        2.03      1.12 o 
  -1  -4  10        3.15        1.56      1.16 o 
   0  -4  10        3.52        6.13      0.96 o 
   1  -4  10        0.77        1.25      1.08 o 
   2  -4  10        0.14        0.21      1.34 o 
   3  -4  10        4.10        7.09      1.74 o 
   4  -4  10        0.17        0.00      1.51 o 
  -5  -3  10        3.35        6.43      1.77 o 
  -4  -3  10        6.90        7.09      1.79 o 
  -3  -3  10        0.21        1.86      1.35 o 
  -2  -3  10        2.14        1.73      1.22 o 
  -1  -3  10       11.96        8.72      1.59 o 
   0  -3  10       33.10       37.41      1.73 o 
   1  -3  10        6.59        5.60      1.37 o 
   2  -3  10        0.37        1.42      1.42 o 
   3  -3  10       20.14       23.73      2.36 o 
   4  -3  10        2.95        3.47      1.78 o 
  -5  -2  10        0.11        0.56      1.59 o 
  -4  -2  10        0.38        1.12      1.54 o 
  -3  -2  10       18.16       20.78      2.01 o 
  -2  -2  10        8.89        9.15      1.63 o 
  -1  -2  10        0.29        0.25      0.95 o 
   0  -2  10        0.33        0.70      0.70 o 
   1  -2  10        0.09        0.47      1.24 o 
   2  -2  10       17.11       15.32      2.19 o 
   3  -2  10        0.11        1.48      1.65 o 
   4  -2  10        0.90        2.21      1.64 o 
  -5  -1  10        1.98        4.26      1.62 o 
  -4  -1  10        0.54        0.64      1.65 o 
  -3  -1  10        0.84        0.22      1.58 o 
  -2  -1  10        9.03        4.93      1.63 o 
  -1  -1  10        2.27        0.08      1.18 o 
   0  -1  10       31.00       30.52      1.41 o 
   1  -1  10        3.82        2.67      1.36 o 
   2  -1  10       41.45       43.82      2.84 o 
   3  -1  10        0.05        1.75      1.75 o 
   4  -1  10       17.68       17.80      2.60 o 
  -5   0  10        3.62        3.02      2.24 o 
  -4   0  10       28.47       26.66      2.87 o 
  -3   0  10        2.93        2.02      1.71 o 
  -2   0  10       71.63       69.14      3.10 o 
  -1   0  10       12.50       11.32      1.62 o 
   0   0  10       15.71       19.18      2.81 o 
   1   0  10        1.59        2.49      1.37 o 
   2   0  10       19.82       21.70      2.15 o 
   3   0  10        5.61        4.99      1.74 o 
   4   0  10        4.96        9.29      1.89 o 
  -5   1  10        0.10        1.43      1.76 o 
  -4   1  10        0.45        1.40      1.39 o 
  -3   1  10        6.92        4.69      1.52 o 
  -2   1  10        2.96        3.30      1.33 o 
  -1   1  10        0.55        2.72      0.94 o 
   0   1  10        1.33        0.94      0.84 o 
   1   1  10        0.27        0.47      1.02 o 
   2   1  10        2.20        0.68      1.37 o 
   3   1  10        0.12        0.26      1.53 o 
   4   1  10        2.79        1.92      2.01 o 
  -4   2  10        7.44        8.92      1.68 o 
  -3   2  10        0.23        1.10      1.10 o 
  -2   2  10        6.69        5.35      1.39 o 
  -1   2  10        0.88        1.03      0.94 o 
   0   2  10       12.19       11.48      0.92 o 
   1   2  10        0.04        1.24      1.24 o 
   2   2  10        7.13        4.90      1.63 o 
   3   2  10        1.18        0.39      1.63 o 
  -4   3  10        0.10        1.59      1.59 o 
  -3   3  10        0.98        0.44      1.41 o 
  -2   3  10        0.18        0.48      1.01 o 
  -1   3  10        4.65        1.91      1.37 o 
   0   3  10        1.11        1.60      0.86 o 
   1   3  10        4.92        4.17      1.35 o 
   2   3  10        2.62        1.39      1.34 o 
   3   3  10        1.34        2.95      1.66 o 
  -3   4  10        0.42        0.77      1.11 o 
  -2   4  10        1.26        2.27      0.87 o 
  -1   4  10        3.69        2.05      1.07 o 
   0   4  10        0.16        1.21      0.84 o 
   1   4  10        4.00        2.14      1.19 o 
   2   4  10        0.56        3.23      1.44 o 
  -2   5  10        7.13        8.89      1.44 o 
  -1   5  10        6.96        5.96      1.29 o 
   0   5  10        1.23        3.69      0.71 o 
   1   5  10        6.18        3.27      1.46 o 
  -1  -7  11        1.34        1.01      1.27 o 
   0  -7  11        3.16        2.29      1.04 o 
   1  -7  11        0.83        1.03      1.53 o 
  -2  -6  11        7.77        9.84      1.67 o 
  -1  -6  11        0.06        1.26      1.26 o 
   0  -6  11        4.40        8.16      2.19 o 
   1  -6  11        0.55        1.76      1.24 o 
   2  -6  11        1.58        0.47      1.58 o 
  -3  -5  11        0.30        0.79      1.29 o 
  -2  -5  11        0.51        0.41      1.24 o 
  -1  -5  11        2.11        1.13      1.25 o 
   0  -5  11        1.40        1.82      1.06 o 
   1  -5  11        1.78        2.65      1.25 o 
   2  -5  11        0.01        1.98      1.17 o 
   3  -5  11        0.12        0.38      1.51 o 
  -3  -4  11        0.58        2.48      1.45 o 
  -2  -4  11        1.62        1.54      1.27 o 
  -1  -4  11        0.02        1.49      1.06 o 
   0  -4  11        0.32        0.51      0.87 o 
   1  -4  11        1.02        0.10      1.39 o 
   2  -4  11        5.94        7.09      1.55 o 
   3  -4  11        0.85        0.50      1.44 o 
  -4  -3  11        1.99        3.41      1.47 o 
  -3  -3  11        1.29        0.92      1.60 o 
  -2  -3  11        0.34        0.93      1.24 o 
  -1  -3  11        3.16        0.83      1.31 o 
   0  -3  11        5.22        6.80      1.11 o 
   1  -3  11        0.53        0.64      1.24 o 
   2  -3  11        3.39        2.58      1.50 o 
   3  -3  11        1.75        4.16      1.66 o 
  -4  -2  11        1.33        0.26      1.56 o 
  -3  -2  11        4.83        3.73      1.64 o 
  -2  -2  11        0.36        3.12      1.19 o 
  -1  -2  11        2.01        1.29      1.25 o 
   0  -2  11        0.05        0.17      1.05 o 
   1  -2  11        3.82        7.90      1.49 o 
   2  -2  11        2.10        3.21      1.52 o 
   3  -2  11        6.62        6.13      2.03 o 
  -4  -1  11        0.75        1.76      1.76 o 
  -3  -1  11        1.99        1.18      1.61 o 
  -2  -1  11        6.15        3.95      1.67 o 
  -1  -1  11        0.24        0.54      1.13 o 
   0  -1  11        1.15        0.99      0.81 o 
   1  -1  11        0.02        0.22      1.23 o 
   2  -1  11        0.15        0.73      1.48 o 
   3  -1  11        5.29        6.51      1.94 o 
  -4   0  11        1.17        0.26      1.70 o 
  -3   0  11        5.44        5.55      1.67 o 
  -2   0  11        4.08        5.71      1.35 o 
  -1   0  11        2.13        2.56      1.22 o 
   0   0  11        0.62        0.70      1.01 o 
   1   0  11        0.90        1.25      1.28 o 
   2   0  11        5.26        9.17      1.68 o 
   3   0  11        3.73        7.53      1.77 o 
  -3   1  11       11.50       13.06      1.98 o 
  -2   1  11        3.40        2.67      1.50 o 
  -1   1  11        1.34        1.27      1.07 o 
   0   1  11       12.67       16.31      1.17 o 
   1   1  11        0.85        3.23      1.26 o 
   2   1  11        5.74        6.27      1.85 o 
   3   1  11        1.66        2.33      1.64 o 
  -3   2  11        0.36        0.92      1.32 o 
  -2   2  11        1.37        0.20      1.23 o 
  -1   2  11        1.25        1.34      1.02 o 
   0   2  11        2.63        4.46      0.78 o 
   1   2  11        4.31        3.63      1.32 o 
   2   2  11        0.01        1.21      1.40 o 
  -2   3  11        0.88        0.10      1.25 o 
  -1   3  11        3.28        5.65      1.15 o 
   0   3  11        3.39        5.85      0.84 o 
   1   3  11        0.92        0.51      1.19 o 
  -1  -5  12        0.00        1.77      1.02 o 
   0  -5  12        0.70        0.72      1.32 o 
   1  -5  12        0.95        0.11      1.31 o 
  -2  -4  12        0.38        0.11      1.29 o 
  -1  -4  12        0.99        1.37      1.10 o 
   0  -4  12        0.25        0.85      0.76 o 
   1  -4  12        0.03        0.12      1.32 o 
   2  -4  12        0.92        1.35      1.44 o 
  -2  -3  12        0.01        0.53      1.39 o 
  -1  -3  12        1.86        2.05      1.13 o 
   0  -3  12        0.04        0.68      1.04 o 
   1  -3  12        0.35        0.00      1.35 o 
   2  -3  12        0.49        0.25      1.52 o 
  -2  -2  12        1.51        1.73      1.32 o 
  -1  -2  12        1.13        0.68      1.09 o 
   0  -2  12        0.19        0.19      0.80 o 
   1  -2  12        1.40        4.06      1.33 o 
   2  -2  12        0.79        2.02      1.49 o 
  -2  -1  12        1.07        2.06      1.30 o 
  -1  -1  12        0.69        0.39      1.17 o 
   0  -1  12        1.68        1.74      0.84 o 
   1  -1  12        0.97        1.11      1.24 o 
   2  -1  12        1.24        3.93      1.49 o 
  -2   0  12        0.00        0.65      1.18 o 
  -1   0  12        2.18        1.24      1.32 o 
   0   0  12        1.00        0.91      0.95 o 
   1   0  12        3.10        6.53      1.43 o 
  -2   1  12        2.62        2.84      1.47 o 
  -1   1  12        5.80        6.92      1.43 o 
   0   1  12       12.74       17.46      1.23 o 
   1   1  12        7.18        7.83      1.53 o 
                                                 
